# Supplementary material for: Stimulus-Dependent Inhibitor of Apoptosis Protein Expression Prolongs the Duration of B Cell Signalling
Source: Sci Rep. 2016 Jun 9;6:27706. doi: 10.1038/srep27706 (PMC4899755; doi:10.1038/srep27706)
Supplement: Supplementary Dataset 1 [file srep27706-s2.xls]

## Sheet: profile_analysis.time.k8.txt
Kmeans clustering of time course profile (k = 8)
Cluster	ProbeSetID	Symbol	Name	GeneID	RefSeq Transcript ID	Representative Public ID
1	Gga.4384.1.S1_at	BIRC2	baculoviral IAP repeat-containing 2	374012	NM_001007822	AF008592.1
1	Gga.4384.1.S2_s_at	BIRC2	baculoviral IAP repeat-containing 2	374012	NM_001007822	BU239841
1	Gga.6371.2.S1_a_at	BTG2	BTG family, member 2	419932	XM_418053	BU466812
1	GgaAffx.21171.1.S1_s_at	BTG2	BTG family, member 2	419932	XM_418053	CR523444.1
1	Gga.4146.1.S1_at	C21orf91	chromosome 21 open reading frame 91	395489	NM_204737	NM_204737.1
1	GgaAffx.12655.1.S1_at	CLK2	CDC-like kinase 2	425060	NM_001031326	AJ720552
1	GgaAffx.12655.1.S1_s_at	CLK2	CDC-like kinase 2	425060	NM_001031326	AJ720552
1	Gga.4120.1.S1_at	DUSP1	dual specificity phosphatase 1	374192	NM_001085359 /// XM_422941	CR387287.1
1	Gga.19025.1.S1_at	DUSP5	Dual specificity phosphatase 5	423890	XM_421754	BU136969
1	GgaAffx.5401.1.S1_at	DUSP5	dual specificity phosphatase 5	423890	XM_421754	ENSGALT00000013973.1
1	Gga.4922.1.S2_at	EGR1	early growth response 1	373931	NM_204136	NM_204136.1
1	GgaAffx.11738.1.S1_s_at	EGR1	early growth response 1	373931	NM_204136	AJ719635
1	GgaAffx.2999.1.S1_at	FAM129A	family with sequence similarity 129, member A	424451	NM_001012596	ENSGALT00000007689.1
1	Gga.17688.1.A1_at	LOC408037	14-3-3 sigma	408037	---	AY574989.1
1	Gga.17847.1.S1_at	LOC427288	similar to LOC129293 protein	427288	XM_424871	CR388835.1
1	GgaAffx.8756.1.S1_at	LOC769836	similar to FKSG15	769836	XM_001233152	ENSGALT00000022338.1
1	Gga.16560.2.S1_a_at	MCL1	myeloid cell leukemia sequence 1 (BCL2-related)	395674	XM_001233734	CR390222.1
1	Gga.8588.1.S1_s_at	NAPEPLD	N-acyl phosphatidylethanolamine phospholipase D	417719	NM_001030730	CD729400
1	GgaAffx.1.1.S1_s_at	NFKBIA	nuclear factor of kappa light polypeptide gene enhancer in B-cells inhibitor, alpha	396093	NM_001001472	NM_001001472.1
1	GgaAffx.13216.1.S1_s_at	NFKBIZ	nuclear factor of kappa light polypeptide gene enhancer in B-cells inhibitor, zeta	418404	NM_001006254	AJ721113
1	Gga.7536.1.S1_at	RBP5	retinol binding protein 5, cellular	418296	XM_416519	BU414646
1	Gga.10724.1.S1_at	REL	v-rel reticuloendotheliosis viral oncogene homolog (avian)	396500	NM_001167726 /// XM_419277	BX932798.2
1	Gga.8508.1.S2_s_at	SLA	Src-like-adaptor	378908	NM_204391	BU463693
1	GgaAffx.13210.1.S1_at	SLA	Src-like-adaptor	378908	NM_204391	AJ721107
1	Gga.9046.1.S1_at	SLC25A25	solute carrier family 25 (mitochondrial carrier; phosphate carrier), member 25	417230	XM_001233164 /// XM_415513	CD733946
1	Gga.3105.1.S1_at	SLC38A2	solute carrier family 38, member 2	417807	NM_001030741	CR352397.1
1	GgaAffx.13168.1.S1_s_at	SLMO1	slowmo homolog 1 (Drosophila)	421035	NM_001031011	AJ721065
1	Gga.915.1.S1_at	SOCS3	suppressor of cytokine signaling 3	395299	NM_204600	NM_204600.1
1	Gga.3374.1.S1_at	SPRY2	sprouty homolog 2 (Drosophila)	395584	NM_204800	BU137030
1	Gga.1025.1.S1_at	TNFAIP3	tumor necrosis factor, alpha-induced protein 3	421684	XR_026935	BU246920
1	GgaAffx.9983.1.S1_at	TNIP2	TNFAIP3 interacting protein 2	422884	NM_001031166	ENSGALT00000025263.1
1	GgaAffx.12473.1.S1_at	ZFAND5	zinc finger, AN1-type domain 5	427254	NM_001031424	AJ720370
2	Gga.7640.1.S1_a_at	ACSL4	acyl-CoA synthetase long-chain family member 4	422345	XM_420317	BU124116
2	Gga.7640.2.S1_at	ACSL4	Acyl-CoA synthetase long-chain family member 4	422345	XM_420317	BU342317
2	GgaAffx.1763.3.S1_x_at	AFAP1L1	actin filament associated protein 1-like 1	427621	XM_425193	ENSGALT00000004263.1
2	Gga.2149.1.S1_s_at	B3GNT2	UDP-GlcNAc:betaGal beta-1,3-N-acetylglucosaminyltransferase 2	421286	NM_001008457	CR353032.1
2	Gga.16137.1.S1_at	BAG1	BCL2-associated athanogene	420967	NM_001109692 /// XM_419051	BU299786
2	Gga.5164.1.S2_at	BCL2A1	BCL2-related protein A1	395673	NM_204866	BU453001
2	Gga.2396.1.S1_at	BTG1	B-cell translocation gene 1, anti-proliferative	396295	NM_205350	NM_205350.1
2	Gga.8267.2.S1_a_at	C13orf18	chromosome 13 open reading frame 18	418854	XM_417049	BU458117
2	Gga.197.1.S1_at	CD40	CD40 molecule, TNF receptor superfamily member 5	395385	NM_204665	NM_204665.1
2	GgaAffx.20967.1.S1_s_at	CD83	CD83 molecule	420838	XM_418929	CR523648.1
2	Gga.4003.1.S1_at	CHAC1	ChaC, cation transport regulator homolog 1 (E. coli)	423209	XM_421133	BU143709
2	Gga.1114.1.S1_at	CIP1	cdk inhibitor CIP1 (p21)	378914	NM_204396	NM_204396.1
2	GgaAffx.4448.1.S1_s_at	CPN2	carboxypeptidase N, polypeptide 2	424899	XM_422710	ENSGALT00000011511.1
2	GgaAffx.12085.1.S1_at	DENND5B	DENN/MADD domain containing 5B	418139	XM_001235264	AJ719982
2	Gga.385.1.S1_at	DUSP4	dual specificity phosphatase 4	395642	NM_204838	NM_204838.1
2	Gga.16786.1.S1_at	ELF1	E74-like factor 1 (ets domain transcription factor)	418828	NM_001006269	CR353122.1
2	Gga.12931.1.S1_s_at	ELL	elongation factor RNA polymerase II	420124	NM_001012847	BU452642
2	Gga.2748.1.S1_s_at	ELL	elongation factor RNA polymerase II	420124	NM_001012847	BU397991
2	Gga.6237.2.S1_s_at	EVI2A	ecotropic viral integration site 2A	776037	NM_001080893 /// XM_001234957	BX267954
2	GgaAffx.12323.1.S1_s_at	EVI2A	ecotropic viral integration site 2A	776037	NM_001080893 /// XM_001234957	AJ720220
2	Gga.4017.1.S2_at	EZR	ezrin	395701	NM_204885	BU480983
2	GgaAffx.26314.1.S1_at	FAM129A	family with sequence similarity 129, member A	424451	NM_001012596	ENSGALT00000007683.1
2	GgaAffx.12430.1.S1_s_at	FAM60A	family with sequence similarity 60, member A	418140	NM_001030766	AJ720327
2	Gga.8123.1.S1_at	FICD	FIC domain containing	416889	XM_415180	BU479476
2	Gga.18910.1.S1_s_at	GNAI1	guanine nucleotide binding protein (G protein), alpha inhibiting activity polypeptide 1	396368	NM_205403	NM_205403.1
2	GgaAffx.22917.1.S1_at	GRIA2	glutamate receptor, ionotropic, AMPA 2	414894	NM_001001775 /// NM_001111014	ENSGALT00000015321.1
2	Gga.2815.1.S1_at	HIVEP1	human immunodeficiency virus type I enhancer binding protein 1	420856	XM_418944	BU475032
2	GgaAffx.24281.1.S1_s_at	HIVEP2	human immunodeficiency virus type I enhancer binding protein 2	421672	XM_419711	ENSGALT00000022400.1
2	GgaAffx.8775.1.S1_s_at	HIVEP2	human immunodeficiency virus type I enhancer binding protein 2	421672	XM_419711	ENSGALT00000022399.1
2	Gga.15337.1.S1_s_at	HMGCS1	3-hydroxy-3-methylglutaryl-CoA synthase 1 (soluble)	396379	NM_205411	BU307906
2	Gga.2039.1.S1_at	HMOX1	heme oxygenase (decycling) 1	396287	NM_205344	NM_205344.1
2	Gga.9864.1.S1_at	KIAA0319L	KIAA0319-like	419634	XM_417781	BU214972
2	Gga.9912.1.S1_at	KLHL6	kelch-like 6 (Drosophila)	424762	NM_001031303	AJ397733
2	GgaAffx.25432.1.S1_s_at	KLHL6	kelch-like 6 (Drosophila)	424762	NM_001031303	ENSGALT00000003546.1
2	Gga.4058.1.S1_s_at	LOC396473	myristoylated alanine-rich C kinase substrate (MARCKS)	396473	NM_205480	NM_205480.1
2	Gga.4058.1.S2_s_at	LOC396473	Myristoylated alanine-rich C kinase substrate (MARCKS)	396473	NM_205480	BU138953
2	GgaAffx.20325.1.S1_at	LOC396473	Myristoylated alanine-rich C kinase substrate (MARCKS)	396473	NM_205480	CR524290.1
2	Gga.12086.1.S1_at	LOC418964	similar to hypothetical protein	418964	XM_417157	BU427287
2	Gga.11604.1.S1_x_at	LOC428877	hypothetical LOC428877	428877	XR_026882	AJ394815
2	Gga.11604.2.S1_a_at	LOC428877	hypothetical LOC428877	428877	XR_026882	BU113393
2	GgaAffx.11141.1.S1_at	LOC428877	hypothetical LOC428877	428877	XR_026882	ENSGALT00000028070.1
2	Gga.3998.1.S1_at	MAP1LC3A	microtubule-associated protein 1 light chain 3 alpha	419142	XM_417327	BX268260
2	Gga.8861.1.S1_at	MAP3K8	mitogen-activated protein kinase kinase kinase 8	420479	XM_418581	BU427957
2	Gga.16560.2.S1_s_at	MCL1	myeloid cell leukemia sequence 1 (BCL2-related)	395674	XM_001233734	CR390222.1
2	Gga.4367.1.S1_at	MCL1	Myeloid cell leukemia sequence 1 (BCL2-related)	395674	XM_001233734	CR385521.1
2	GgaAffx.11923.1.S1_at	NAPEPLD	N-acyl phosphatidylethanolamine phospholipase D	417719	NM_001030730	AJ719820
2	GgaAffx.24397.1.A1_at	NDUFV2	NADH dehydrogenase (ubiquinone) flavoprotein 2, 24kDa	426488	XM_001232140 /// XM_424129	ENSGALT00000023135.1
2	GgaAffx.13090.1.S1_s_at	NKRF	NF-kappaB repressing factor	422370	NM_001012887	AJ720987
2	GgaAffx.11172.1.S1_s_at	OR10A7	olfactory receptor, family 10, subfamily A, member 7	427519	XM_425093	ENSGALT00000022648.1
2	Gga.262.1.S1_at	PPARD	peroxisome proliferator-activated receptor delta	395479	NM_204728	NM_204728.1
2	Gga.3864.1.S2_at	PSEN1	presenilin 1 (Alzheimer disease 3)	373977	NM_204163	BU206408
2	Gga.17361.1.S1_s_at	RASGEF1A	RasGEF domain family, member 1A	423631	NM_001031219	BU140461
2	GgaAffx.11861.1.S1_at	RASGEF1A	RasGEF domain family, member 1A	423631	NM_001031219	AJ719758
2	GgaAffx.11541.1.S1_at	SEPP1	selenoprotein P, plasma, 1	431587	NM_001031609 /// XM_001234499	AJ719438
2	GgaAffx.13128.1.S1_at	SH3BP2	SH3-domain binding protein 2	422883	NM_001031165	AJ721025
2	Gga.9900.2.S1_at	SLMO2	slowmo homolog 2 (Drosophila)	419310	NM_001030866	BU350333
2	Gga.15316.1.S1_s_at	STARD4	StAR-related lipid transfer (START) domain containing 4	769322	NM_001079742 /// XM_001231874	BU479128
2	GgaAffx.12320.1.S1_at	STARD4	StAR-related lipid transfer (START) domain containing 4	769322	NM_001079742 /// XM_001231874	AJ720217
2	Gga.12219.1.S1_at	TCEANC	transcription elongation factor A (SII) N-terminal and central domain containing	418636	XM_416834	BU218753
2	GgaAffx.12029.1.S1_at	TNFRSF1B	tumor necrosis factor receptor superfamily, member 1B	395083	NM_204439	AJ719926
2	GgaAffx.12994.1.S1_at	TPD52L2	tumor protein D52-like 2	419257	NM_001030858	AJ720891
2	GgaAffx.21416.1.S1_at	ZC3H12D	Zinc finger CCCH-type containing 12D	421623	XM_419661	CR523199.1
2	Gga.8202.2.S1_a_at	ZFAND2A	zinc finger, AN1-type domain 2A	425104	XM_422896	BU311573
2	GgaAffx.7741.1.S1_s_at	ZRANB3	zinc finger, RAN-binding domain containing 3	424291	XR_027230	ENSGALT00000019959.1
3	Gga.7787.1.S1_at	ABCC5	ATP-binding cassette, sub-family C (CFTR/MRP), member 5	424947	XM_422754	BU216874
3	Gga.8864.1.S1_at	AMD1	adenosylmethionine decarboxylase 1	421755	NM_001012569	BU273285
3	GgaAffx.21316.1.S1_s_at	AMD1	adenosylmethionine decarboxylase 1	421755	NM_001012569	CR523299.1
3	Gga.3301.1.S1_at	ATP1B1	ATPase, Na+/K+ transporting, beta 1 polypeptide	396529	NM_205520	NM_205520.2
3	GgaAffx.22329.1.S1_at	BCL9L	B-cell CLL/lymphoma 9-like	419785	XM_417923	ENSGALT00000012457.1
3	Gga.15700.1.S1_at	BHLHB2	Basic helix-loop-helix domain containing, class B, 2	416108	XM_414439	BU144794
3	GgaAffx.20437.1.S1_at	C11orf57	chromosome 11 open reading frame 57	419794	XM_417931	CR524178.1
3	Gga.12489.2.S1_a_at	C19orf50	chromosome 19 open reading frame 50	771070	XM_001233287	BX934367.2
3	GgaAffx.21941.2.S1_s_at	CARS	cysteinyl-tRNA synthetase	423086	NM_001012583	ENSGALT00000010375.1
3	Gga.2451.1.S1_at	CASP8	caspase 8, apoptosis-related cysteine peptidase	395284	NM_204592	NM_204592.1
3	Gga.14078.1.S1_s_at	CD72	CD72 molecule	427415	NM_001031446	BU421467
3	Gga.2178.1.S1_at	DOT1L	DOT1-like, histone H3 methyltransferase (S. cerevisiae)	420078	XR_026993	BX274368
3	Gga.6348.1.S1_s_at	DTX2	deltex homolog 2 (Drosophila)	417515	XM_415763	BU477149
3	GgaAffx.12579.1.S1_at	DUSP10	dual specificity phosphatase 10	421340	NM_001031044	AJ720476
3	Gga.13551.1.S1_at	EBNA1BP2	EBNA1 binding protein 2	424558	XM_422396	BU341212
3	Gga.16665.1.S1_at	EEPD1	endonuclease/exonuclease/phosphatase family domain containing 1	420740	XM_418838	CN219167
3	GgaAffx.11873.1.S1_s_at	EIF2C3	eukaryotic translation initiation factor 2C, 3	419628	NM_001030900	AJ719770
3	GgaAffx.1501.1.S1_s_at	EIF2C3	eukaryotic translation initiation factor 2C, 3	419628	NM_001030900	ENSGALT00000003524.1
3	GgaAffx.3506.1.S1_at	EVI2B	ecotropic viral integration site 2B	776032	XM_001234952	ENSGALT00000008970.1
3	Gga.4017.1.S1_at	EZR	ezrin	395701	NM_204885	NM_204885.1
3	Gga.1106.1.S1_at	FAM129A	family with sequence similarity 129, member A	424451	NM_001012596	BU396423
3	Gga.11900.1.S1_at	FAM129A	family with sequence similarity 129, member A	424451	NM_001012596	BU261686
3	Gga.8748.1.S1_at	FBXO22	F-box protein 22	415355	NM_001030545	BU466939
3	GgaAffx.7180.1.S1_at	FRMD1	FERM domain containing 1	421562	XM_419603	ENSGALT00000018426.1
3	Gga.14747.1.S1_at	GALNT6	UDP-N-acetyl-alpha-D-galactosamine:polypeptide N-acetylgalactosaminyltransferase 6 (GalNAc-T6)	429501	NM_001031578	CR387004.1
3	Gga.9138.1.S1_at	GMIP	GEM interacting protein	426010	XM_423689	CF253722
3	GgaAffx.8479.1.S1_at	GMIP	GEM interacting protein	426010	XM_423689	ENSGALT00000021735.1
3	Gga.18910.1.S1_at	GNAI1	guanine nucleotide binding protein (G protein), alpha inhibiting activity polypeptide 1	396368	NM_205403	NM_205403.1
3	GgaAffx.574.1.S1_at	GPATCH3	G patch domain containing 3	419577	NM_001198540	ENSGALT00000001295.1
3	GgaAffx.21514.1.S1_at	GPBP1	GC-rich promoter binding protein 1	427148	XM_424737	CR523101.1
3	Gga.1092.1.S1_s_at	GPR174	G protein-coupled receptor 174	422146	NM_001008464	BU424455
3	GgaAffx.11864.1.S1_at	GPR174	G protein-coupled receptor 174	422146	NM_001008464	AJ719761
3	Gga.6031.2.S1_s_at	HAVCR1	hepatitis A virus cellular receptor 1	416249	NM_001030617	BU208214
3	Gga.3316.1.S1_s_at	HHEX	hematopoietically expressed homeobox	396182	NM_205252	NM_205252.1
3	Gga.3318.1.S1_at	HIPK2	homeodomain interacting protein kinase 2	374138	XM_416335	BU289626
3	GgaAffx.23633.1.S1_at	HIPK3	homeodomain interacting protein kinase 3	421597	XM_419634	ENSGALT00000019117.1
3	GgaAffx.21523.1.S1_s_at	HIVEP2	human immunodeficiency virus type I enhancer binding protein 2	421672	XM_419711	CR523092.1
3	Gga.9969.1.S1_at	HSD17B12	hydroxysteroid (17-beta) dehydrogenase 12	770297	XM_001233631	BU350152
3	Gga.892.1.S1_at	ID1	inhibitor of DNA binding 1, dominant negative helix-loop-helix protein	395282	NM_204590	NM_204590.1
3	Gga.4048.1.S1_at	ID3	inhibitor of DNA binding 3, dominant negative helix-loop-helix protein	395281	NM_204589	NM_204589.1
3	Gga.512.1.S1_at	IL8	interleukin 8	395872	NM_205018	NM_205018.1
3	GgaAffx.5299.1.S1_at	IRAK2	interleukin-1 receptor-associated kinase 2	416118	NM_001030605	ENSGALT00000013695.1
3	GgaAffx.5299.1.S1_s_at	IRAK2	interleukin-1 receptor-associated kinase 2	416118	NM_001030605	ENSGALT00000013695.1
3	Gga.4374.1.S1_a_at	IRF4	interferon regulatory factor 4	374179	NM_204299	NM_204299.1
3	Gga.7606.1.S1_at	KIAA0133	KIAA0133	421539	XM_419580	BU223190
3	Gga.11844.1.S1_s_at	KLF10	Kruppel-like factor 10	420255	XM_418366	BX929940.2
3	GgaAffx.24837.1.S1_at	KLF10	Kruppel-like factor 10	420255 /// 429593	XM_418366 /// XM_427148	ENSGALT00000025878.1
3	Gga.2693.1.S1_at	LARP4	La ribonucleoprotein domain family, member 4	426876	NM_001012700	BU349404
3	GgaAffx.11727.1.S1_at	LCP1	lymphocyte cytosolic protein 1 (L-plastin)	418852	NM_001008440	AJ719624
3	GgaAffx.6190.1.S1_at	LEMD3	LEM domain containing 3	417832	XM_416073	ENSGALT00000016053.1
3	Gga.3180.1.S2_a_at	LFNG	LFNG O-fucosylpeptide 3-beta-N-acetylglucosaminyltransferase	395790	NM_204948	NM_204948.1
3	Gga.854.1.S1_a_at	LGALS1	lectin, galactoside-binding, soluble, 1	396491	NM_205495	NM_205495.1
3	Gga.3.1.S1_at	LIMK1	LIM domain kinase 1	373922	NM_204131	NM_204131.1
3	GgaAffx.24751.1.S1_s_at	LOC418468	similar to ATP-binding cassette transporter 13	418468	XM_416677	ENSGALT00000025278.1
3	GgaAffx.6397.1.S1_at	LOC421438	similar to LOC506727 protein	421438	XM_419490	ENSGALT00000016537.1
3	Gga.7703.1.S1_s_at	LOC424557	hypothetical gene supported by BX932049	424557	XM_422395	BX932049.2
3	GgaAffx.11292.2.S1_at	LOC425334 /// RHBDF1	similar to Rhomboid family 1 (Drosophila) /// rhomboid 5 homolog 1 (Drosophila)	416647 /// 425334	XM_414944 /// XM_423108	ENSGALT00000028333.1
3	Gga.13405.1.S1_a_at	LOC776149	hypothetical protein LOC776149	776149	XM_001235362 /// XM_001235367	BU144442
3	GgaAffx.8901.1.S1_at	LRMP	lymphoid-restricted membrane protein	418205	XM_416434	ENSGALT00000022697.1
3	Gga.3461.1.S1_at	LRP8	low density lipoprotein receptor-related protein 8, apolipoprotein e receptor	396102	NM_205186	NM_205186.1
3	Gga.17383.1.S1_at	MAP2K3	mitogen-activated protein kinase kinase 3	416496	NM_001012787	BU124331
3	GgaAffx.12031.1.S1_at	MAP2K3	mitogen-activated protein kinase kinase 3	416496	NM_001012787	AJ719928
3	Gga.16016.1.S1_at	MAP3K2	mitogen-activated protein kinase kinase kinase 2	424225	XM_422075	BU324957
3	GgaAffx.12117.1.S1_s_at	MARCKSL1	MARCKS-like 1	770764	NM_001080718 /// XM_001234089	AJ720014
3	Gga.2893.1.S1_a_at	MERTK	c-mer proto-oncogene tyrosine kinase	395836	NM_204988	NM_204988.1
3	Gga.275.1.S1_at	MITF	microphthalmia-associated transcription factor	395886	NM_205029	NM_205029.1
3	Gga.275.2.S1_a_at	MITF	microphthalmia-associated transcription factor	395886	NM_205029	AF145751.1
3	Gga.17397.1.S1_at	MYD88	myeloid differentiation primary response gene (88)	420420	NM_001030962	BU418738
3	GgaAffx.3703.1.S1_at	MYD88	myeloid differentiation primary response gene (88)	420420	NM_001030962	ENSGALT00000009565.1
3	GgaAffx.7753.1.S1_at	NEUROD6	neurogenic differentiation 6	420754	XM_418852	ENSGALT00000019978.1
3	Gga.4408.2.S1_a_at	NFKB1	nuclear factor of kappa light polypeptide gene enhancer in B-cells 1	396033	NM_205134	M86930.1
3	Gga.8079.2.S1_at	NPC1	Niemann-Pick disease, type C1	421076	XM_419162	BU285430
3	Gga.4340.1.S1_at	ODC1	ornithine decarboxylase 1	421937	NM_001167766 /// XM_419949	CN226897
3	GgaAffx.6968.1.S1_s_at	OSBPL3	oxysterol binding protein-like 3	428432	XM_425992	ENSGALT00000017923.1
3	GgaAffx.21086.1.S1_s_at	PAQR3	Progestin and adipoQ receptor family member III	770386	XM_001233720	CR523529.1
3	Gga.19233.1.S1_s_at	PDE4B	phosphodiesterase 4B, cAMP-specific (phosphodiesterase E4 dunce homolog, Drosophila)	424700	NM_001031291	CR406588.1
3	GgaAffx.4487.1.S1_s_at	PGS1	phosphatidylglycerophosphate synthase 1	422087	NM_001008463	ENSGALT00000011630.1
3	GgaAffx.21655.1.S1_at	PI4K2A	Phosphatidylinositol 4-kinase type 2 alpha	425291	XM_001232121 /// XM_423069	CR522960.1
3	Gga.11560.2.S1_a_at	PIK3AP1	phosphoinositide-3-kinase adaptor protein 1	374268	NM_204350	AF315784.1
3	Gga.3858.2.S1_a_at	PPARG	peroxisome proliferator-activated receptor gamma	373928	NM_001001460	CR338957.1
3	Gga.13868.1.S1_at	PRKX	protein kinase, X-linked	418656	XM_416852	CR354088.1
3	Gga.9379.1.S1_s_at	PTPN6	protein tyrosine phosphatase, non-receptor type 6	427947	NM_001031484	BU295118
3	GgaAffx.10612.1.S1_s_at	RAB9A	RAB9A, member RAS oncogene family	418635	NM_001008678	ENSGALT00000026762.1
3	GgaAffx.11502.1.S1_at	RAB9A	RAB9A, member RAS oncogene family	418635	NM_001008678	AJ719399
3	Gga.5690.1.S1_s_at	RBM38	RNA binding motif protein 38	768866	XR_026659	BU352189
3	Gga.4396.1.S1_at	REL	v-rel reticuloendotheliosis viral oncogene homolog (avian)	396500	NM_001167726 /// XM_419277	BU405145
3	Gga.7044.3.S1_s_at	SEPP1	selenoprotein P, plasma, 1	431587	NM_001031609 /// XM_001234499	BU244903
3	Gga.9547.1.S1_s_at	SLC7A3	solute carrier family 7 (cationic amino acid transporter, y+ system), member 3	422213	XM_420204	BX935969.1
3	GgaAffx.26586.1.S1_s_at	SLC7A3	solute carrier family 7 (cationic amino acid transporter, y+ system), member 3	422213	XM_420204	ENSGALT00000009199.1
3	GgaAffx.11438.1.S1_s_at	SLCO4A1	solute carrier organic anion transporter family, member 4A1	419231	NM_001030856	AJ719335
3	GgaAffx.22528.1.S1_s_at	SLK	STE20-like kinase (yeast)	423878	XM_001232770 /// XM_421743	ENSGALT00000013539.1
3	Gga.8752.1.S1_s_at	SNX10	sorting nexin 10	420628	NM_001030986	BU446960
3	Gga.13308.1.S1_at	SPR	Sepiapterin reductase (7,8-dihydrobiopterin:NADP+ oxidoreductase)	425255	XM_423038	CR352928.1
3	GgaAffx.9105.1.S1_at	STIM2	stromal interaction molecule 2	422799	XM_420749	ENSGALT00000023186.1
3	Gga.15708.1.S1_at	TMEM184B	transmembrane protein 184B	418027	NM_001030759	BU480610
3	Gga.17782.1.S1_at	TNFRSF13B	tumor necrosis factor receptor superfamily, member 13B	770275	NM_001097537 /// XM_001233609	CR388696.1
3	Gga.5148.1.S1_s_at	TNFRSF1B	tumor necrosis factor receptor superfamily, member 1B	395083	NM_204439	NM_204439.1
3	Gga.5148.1.S2_s_at	TNFRSF1B	tumor necrosis factor receptor superfamily, member 1B	395083	NM_204439	BU311722
3	Gga.5924.2.S1_s_at	TPD52L2	tumor protein D52-like 2	419257	NM_001030858	CR390090.1
3	Gga.12655.1.S1_at	TRAF3	TNF receptor-associated factor 3	423471	XM_421378	BU485454
3	Gga.12655.2.S1_at	TRAF3	TNF receptor-associated factor 3	423471	XM_421378	BU217205
3	Gga.4478.1.S1_at	UBE2J1	ubiquitin-conjugating enzyme E2, J1 (UBC6 homolog, yeast)	395528	NM_204763	NM_204763.1
3	Gga.4478.1.S2_at	UBE2J1	ubiquitin-conjugating enzyme E2, J1 (UBC6 homolog, yeast)	395528	NM_204763	BU247588
3	Gga.5297.1.S1_at	WBP2	WW domain binding protein 2	417368	XM_415626	BX950379.1
3	Gga.2409.1.S1_at	WDR1	WD repeat domain 1	422842	NM_001004402	AF020054.1
3	GgaAffx.13094.1.S1_at	ZDHHC18	zinc finger, DHHC-type containing 18	419575	NM_001006310	AJ720991
3	GgaAffx.10295.1.S1_at	ZNF295	zinc finger protein 295	427986	XM_001233009 /// XM_425556	ENSGALT00000026015.1
3	GgaAffx.7741.1.S1_at	ZRANB3	zinc finger, RAN-binding domain containing 3	424291	XR_027230	ENSGALT00000019959.1
4	GgaAffx.9982.4.S1_s_at	ADD1	adducin 1 (alpha)	422882	NM_001079730 /// XM_420826	ENSGALT00000025261.1
4	Gga.9850.1.S1_at	ARL4A	ADP-ribosylation factor-like 4A	420589	XM_418690	BU321786
4	GgaAffx.12575.1.S1_s_at	ASB9	ankyrin repeat and SOCS box-containing 9	418625	NM_001006262	AJ720472
4	Gga.3179.1.S1_at	BASP1	brain abundant, membrane attached signal protein 1	373905	NM_204116	NM_204116.1
4	Gga.3179.1.S2_at	BASP1	brain abundant, membrane attached signal protein 1	373905	NM_204116	U85490.1
4	Gga.2408.1.S1_at	BCAT1	branched chain aminotransferase 1, cytosolic	418193	XM_416424	BU449486
4	Gga.3738.1.S1_at	BLNK	B-cell linker	395733	NM_204908	NM_204908.1
4	GgaAffx.23558.1.S1_at	C17orf38	chromosome 17 open reading frame 38	769202	XM_001232430	ENSGALT00000001861.1
4	Gga.1252.1.S1_at	C6orf106	chromosome 6 open reading frame 106	419902	NM_001030919	BU375349
4	Gga.17646.1.S1_at	CCDC69	coiled-coil domain containing 69	416268	XM_414586	BU419276
4	Gga.12685.1.S1_s_at	CR1L	complement component (3b/4b) receptor 1-like	419853	NM_001033643	BU425700
4	GgaAffx.25968.1.S1_at	CYLD	cylindromatosis (turban tumor syndrome)	415725	XM_001233096 /// XM_414091	ENSGALT00000005960.1
4	Gga.14062.1.S1_s_at	DCP1A	DCP1 decapping enzyme homolog A (S. cerevisiae)	415992	XM_001233130	CR353352.1
4	Gga.8015.1.S1_at	DDEF2	development and differentiation enhancing factor 2	768599	XM_001231631	BX266974
4	Gga.2331.1.S1_at	DDX6	DEAD (Asp-Glu-Ala-Asp) box polypeptide 6	419783	NM_001006319 /// XM_417921	BU297971
4	GgaAffx.1712.1.S1_at	DEF6	differentially expressed in FDCP 6 homolog (mouse)	419893	XM_418019	ENSGALT00000004117.1
4	Gga.16679.1.S1_at	DENND5B	DENN/MADD domain containing 5B	418139	XM_001235264	CR385403.1
4	GgaAffx.24053.1.S1_s_at	DENND5B	DENN/MADD domain containing 5B	418139	XM_001235264	ENSGALT00000021111.1
4	GgaAffx.4087.1.S1_at	DNAJB11	DnaJ (Hsp40) homolog, subfamily B, member 11	424868	XM_422682	ENSGALT00000010597.1
4	GgaAffx.10276.1.S1_at	EXT1	exostoses (multiple) 1	420283	XM_418396	ENSGALT00000025965.1
4	Gga.1967.1.S1_s_at	FAM107B	Family with sequence similarity 107, member B	426376	XM_424029	BU208407
4	GgaAffx.20644.1.S1_at	FAM107B	Family with sequence similarity 107, member B	426376	XM_424029	CR523971.1
4	GgaAffx.20644.1.S1_s_at	FAM107B	Family with sequence similarity 107, member B	426376	XM_424029	CR523971.1
4	GgaAffx.7180.1.S1_s_at	FRMD1	FERM domain containing 1	421562	XM_419603	ENSGALT00000018426.1
4	Gga.10880.1.S1_at	GRAP	GRB2-related adaptor protein	416523	XM_414827	BX931837.2
4	GgaAffx.8324.2.S1_at	GRB10	growth factor receptor-bound protein 10	420948	NM_001039282	ENSGALT00000021388.1
4	Gga.6031.1.S1_at	HAVCR1	hepatitis A virus cellular receptor 1	416249	NM_001030617	BU302973
4	Gga.6031.1.S1_s_at	HAVCR1	hepatitis A virus cellular receptor 1	416249	NM_001030617	BU302973
4	Gga.2110.1.S1_at	HDAC3	histone deacetylase 3	395506	NM_204747	NM_204747.1
4	Gga.4219.1.S1_at	HSPA5	heat shock 70kDa protein 5 (glucose-regulated protein, 78kDa)	396487	NM_205491	NM_205491.1
4	Gga.3125.1.S2_at	ID2	inhibitor of DNA binding 2, dominant negative helix-loop-helix protein	395852	NM_205002	NM_205002.1
4	GgaAffx.21772.1.S1_s_at	IL10RB	interleukin 10 receptor, beta	395663	NM_204857	NM_204857.1
4	GgaAffx.22186.2.S1_s_at	IL1RAP	interleukin 1 receptor accessory protein	424908	XM_422719	ENSGALT00000011739.1
4	GgaAffx.11476.1.S1_at	KPNA1	karyopherin alpha 1 (importin alpha 5)	418271	NM_001030774	AJ719373
4	Gga.2004.1.S1_at	LEO1 /// LOC769405	Leo1, Paf1/RNA polymerase II complex component, homolog (S. cerevisiae) /// similar to Leo1, Paf1/RNA polymerase II complex component, homolog (S. cerevisiae)	415420 /// 769405	XM_001232677 /// XM_413803	BU297960
4	GgaAffx.11723.1.S1_at	LOC420419	mitogen-activated protein kinase kinase kinase 3-like	420419	NM_001079726 /// XR_026920	AJ719620
4	GgaAffx.23261.1.S1_s_at	LOC422540	similar to KIAA1546 protein	422540	XR_026658	ENSGALT00000017236.1
4	GgaAffx.6696.1.A1_at	LOC422540	similar to KIAA1546 protein	422540	XR_026658	ENSGALT00000017228.1
4	Gga.14225.1.S1_at	LOC427029	hypothetical gene supported by CR352862	427029	XM_430469	CR352862.1
4	Gga.6778.2.S1_a_at	LOC431317	similar to Scale keratin (S-ker) (sKer)	431317	XM_428868	BX264871
4	GgaAffx.3396.1.S1_at	MRM1	mitochondrial rRNA methyltransferase 1 homolog (S. cerevisiae)	772219	XM_001235386	ENSGALT00000008680.1
4	Gga.2493.1.S1_s_at	NCDN	neurochondrin	419633	NM_001030901	BU204000
4	Gga.7382.1.S1_at	NOM1	nucleolar protein with MIF4G domain 1	420446	XM_418549	BX271439
4	Gga.15891.1.S1_at	NUP98	nucleoporin 98kDa	430616	XM_428171	BU318222
4	Gga.4189.1.S1_s_at	OPTN	optineurin	374079	NM_204236	AF389351.1
4	Gga.7435.3.S1_a_at	OSBPL1A	oxysterol binding protein-like 1A	421079	XM_001231717 /// XM_419165	BU444280
4	Gga.4712.2.S1_at	OXCT1	3-oxoacid CoA transferase 1	427190	NM_001006578	BU365850
4	Gga.400.1.S1_at	PAX5	paired box 5	387330	NM_204424	NM_204424.1
4	Gga.10030.1.S1_s_at	PIK3R5	phosphoinositide-3-kinase, regulatory subunit 5, p101	417319	NM_001030697	CR385300.1
4	GgaAffx.12969.1.S1_at	PIK3R5	phosphoinositide-3-kinase, regulatory subunit 5, p101	417319	NM_001030697	AJ720866
4	Gga.3858.3.S1_a_at	PPARG	peroxisome proliferator-activated receptor gamma	373928	NM_001001460	AF309648.1
4	GgaAffx.26392.1.S1_at	PPM1E	protein phosphatase 1E (PP2C domain containing)	417627	XM_415871	ENSGALT00000008115.1
4	Gga.9015.1.S1_at	PPP3CB	protein phosphatase 3, catalytic subunit, beta isozyme	378890	NM_001030340	BU395364
4	Gga.9617.1.S1_at	PRR5	proline rich 5 (renal)	418237	NM_001029980	BU235262
4	Gga.8364.1.S1_at	PTPN12	protein tyrosine phosphatase, non-receptor type 12	417725	XM_415970	BU301176
4	Gga.8500.1.S1_at	RGS2	regulator of G-protein signaling 2, 24kDa	378912	NM_204395	NM_204395.1
4	Gga.3109.1.A1_s_at	SEPP1	selenoprotein P, plasma, 1	431587	NM_001031609 /// XM_001234499	BU469343
4	GgaAffx.25052.1.S1_s_at	TMEM131	transmembrane protein 131	418689	XM_001233588	ENSGALT00000027046.1
4	Gga.4954.3.S1_at	TNIP1	TNFAIP3 interacting protein 1	396235	NM_205298 /// XM_001231220	BX934899.1
4	Gga.8541.1.S1_at	TNKS	tankyrase, TRF1-interacting ankyrin-related ADP-ribose polymerase	374252	NM_204340	NM_204340.1
4	GgaAffx.20216.1.S1_s_at	USP47	ubiquitin specific peptidase 47	423032	XM_420965	CR524399.1
4	Gga.12640.1.S1_s_at	WDR33	WD repeat domain 33	424753	XM_422575	BX930934.2
4	Gga.491.1.S1_at	WNT9A	wingless-type MMTV integration site family, member 9A	395829	NM_204981	NM_204981.1
5	GgaAffx.11981.1.S1_s_at	ACADS	acyl-Coenzyme A dehydrogenase, C-2 to C-3 short chain	416969	NM_001006193	AJ719878
5	GgaAffx.12542.1.S1_at	AKTIP	AKT interacting protein	415720	NM_001005838	AJ720439
5	GgaAffx.12542.1.S1_s_at	AKTIP	AKT interacting protein	415720	NM_001005838	AJ720439
5	Gga.13545.1.S1_at	ALS2	amyotrophic lateral sclerosis 2 (juvenile)	424085	XM_421940	BU241005
5	Gga.3212.1.S1_at	ANLN	Anillin, actin binding protein	420738	XM_418836	BX932065.1
5	GgaAffx.11713.1.S1_s_at	ARHGEF3	Rho guanine nucleotide exchange factor (GEF) 3	416000	NM_001030595	AJ719610
5	GgaAffx.3442.2.S1_s_at	ARHGEF3	Rho guanine nucleotide exchange factor (GEF) 3	416000	NM_001030595	ENSGALT00000008806.1
5	Gga.16526.1.S1_at	ARL9	ADP-ribosylation factor-like 9	771078	XM_001234379	BU261415
5	Gga.19387.1.S1_at	ATXN7	ataxin 7	416078	XM_414415	BU202786
5	GgaAffx.22204.1.S1_s_at	ATXN7	ataxin 7	416078	XM_414415	ENSGALT00000011820.1
5	GgaAffx.3750.1.S1_at	AXUD1	AXIN1 up-regulated 1	420425	XM_418530	ENSGALT00000009704.1
5	Gga.7353.1.S1_at	B4GALT3	UDP-Gal:betaGlcNAc beta 1,4- galactosyltransferase, polypeptide 3	418342	XM_416564	BU202719
5	Gga.14725.1.S1_at	B4GALT6	UDP-Gal:betaGlcNAc beta 1,4- galactosyltransferase, polypeptide 6	421092	NM_001031016	BU352300
5	GgaAffx.11648.1.S1_at	BCL6	B-cell CLL/lymphoma 6 (zinc finger protein 51)	424912	NM_001012930	AJ719545
5	GgaAffx.21033.1.S1_at	BCL9	B-cell CLL/lymphoma 9	418456	XM_416666	CR523582.1
5	Gga.1.1.S1_at	BRCA2	breast cancer 2, early onset	374139	NM_204276	NM_204276.1
5	Gga.16210.1.S1_at	C14orf101	chromosome 14 open reading frame 101	423551	XM_421443	BX934762.1
5	GgaAffx.12728.1.S1_at	C17orf63	chromosome 17 open reading frame 63	417578	NM_001030718	AJ720625
5	Gga.11708.1.S1_at	CARKL	carbohydrate kinase-like	417607	XM_415852	BU446125
5	GgaAffx.23270.3.S1_s_at	CC2D1B	coiled-coil and C2 domain containing 1B	772226	XM_001235392	ENSGALT00000017277.1
5	Gga.3705.1.S1_at	CENPF	centromere protein F, 350/400ka (mitosin)	395357	NM_204645	NM_204645.1
5	Gga.4296.3.S1_a_at	CLK3	CDC-like kinase 3	415295	NM_001012524 /// XM_001232196	BU116219
5	Gga.5887.1.S1_at	CLSTN1	calsyntenin 1	395372	NM_001197050 /// XM_417603	BU342238
5	GgaAffx.7445.1.S1_at	CSTF3	cleavage stimulation factor, 3' pre-RNA, subunit 3, 77kDa	421595	NM_001012568	ENSGALT00000019104.1
5	Gga.2305.1.S1_at	CXCR4	chemokine (C-X-C motif) receptor 4	395324	NM_204617	AF294794.1
5	GgaAffx.21308.1.S1_s_at	DCBLD1	Discoidin, CUB and LCCL domain containing 1	421734	XM_419767	CR523307.1
5	Gga.11619.1.S1_at	DEPDC1	DEP domain containing 1	424710	NM_001012928	BU300330
5	GgaAffx.23512.1.S1_s_at	DEPDC1	DEP domain containing 1	424710	NM_001012928	ENSGALT00000018397.1
5	GgaAffx.22916.1.S1_at	DISP1	dispatched homolog 1 (Drosophila)	421333	XM_419396	ENSGALT00000015319.1
5	GgaAffx.4340.1.S1_at	DUSP11	dual specificity phosphatase 11 (RNA/RNP complex 1-interacting)	423818	XM_421690	ENSGALT00000011251.1
5	Gga.137.1.S1_at	EDNRA	endothelin receptor type A	373908	NM_204119	NM_204119.1
5	GgaAffx.12263.1.S1_s_at	ENPP4	ectonucleotide pyrophosphatase/phosphodiesterase 4 (putative function)	422055	NM_001006422	AJ720160
5	GgaAffx.12736.1.S1_at	FAM108B1	family with sequence similarity 108, member B1	427252	NM_001031423	AJ720633
5	Gga.16357.1.S1_s_at	FAM20B	family with sequence similarity 20, member B	424427	NM_001031268	CR386310.1
5	GgaAffx.12152.1.S1_s_at	FAM53A	family with sequence similarity 53, member A	378905	NM_204388	AJ720049
5	GgaAffx.20830.1.S1_s_at	FBXL20	F-box and leucine-rich repeat protein 20	771869	XM_001235090	CR523785.1
5	GgaAffx.5116.1.S1_at	FBXO18	F-box protein, helicase, 18	416687	NM_001080210 /// XM_414983	ENSGALT00000013264.1
5	GgaAffx.13016.1.S1_s_at	FBXO34	F-box protein 34	423554	NM_001031213	AJ720913
5	Gga.4652.1.S1_at	FUT11	fucosyltransferase 11 (alpha (1,3) fucosyltransferase)	395071	NM_204428	NM_204428.1
5	GgaAffx.5070.1.S1_s_at	FUT8	fucosyltransferase 8 (alpha (1,6) fucosyltransferase)	423178	NM_001004766	ENSGALT00000013112.1
5	Gga.10005.1.S1_at	G3BP2	GTPase activating protein (SH3 domain) binding protein 2	422576	XM_420536	BX935470.2
5	Gga.5247.1.S1_at	GLT8D1	glycosyltransferase 8 domain containing 1	415898	NM_001198607 /// XM_414250	CN210827
5	GgaAffx.20797.1.S1_at	HECW1	HECT, C2 and WW domain containing E3 ubiquitin protein ligase 1	420774	XM_418870	CR523818.1
5	Gga.2182.1.S1_at	IGF1R	insulin-like growth factor 1 receptor	395889	NM_205032	NM_205032.1
5	Gga.1307.1.S1_s_at	IL16	interleukin 16 (lymphocyte chemoattractant factor)	374270	NM_204352	NM_204352.1
5	Gga.2479.1.S1_at	ING1	inhibitor of growth family, member 1	418759	XM_416956	CR352408.1
5	GgaAffx.21414.1.S1_s_at	INTS6	integrator complex subunit 6	418876	XM_417071	CR523280.1
5	Gga.19190.1.S1_at	JOSD1	Josephin domain containing 1	418023	XM_416259	BU423641
5	Gga.1473.1.S1_at	JUN	jun proto-oncogene	424673	NM_001031289	BU458470
5	Gga.11184.1.S1_at	KCTD12	potassium channel tetramerisation domain containing 12	425504	XM_423258	BX930213.1
5	GgaAffx.2824.2.S1_s_at	KIAA1370	KIAA1370	415416	NM_001005811	ENSGALT00000007262.1
5	GgaAffx.12208.1.S1_s_at	KIF20A	kinesin family member 20A	416220	NM_001012783	AJ720105
5	GgaAffx.26564.1.S1_s_at	KSR1	kinase suppressor of ras 1	427839	XM_425413	ENSGALT00000009118.1
5	Gga.2215.1.S1_s_at	LEPROT	leptin receptor overlapping transcript	424699	NM_001007958	BU394730
5	Gga.9783.1.S1_s_at	LOC417151	Hypothetical LOC417151	417151	XM_415434	BX933023.1
5	GgaAffx.12686.1.S1_at	LOC421845	similar to C6orf37	421845	NM_001031085	AJ720583
5	Gga.1555.1.S1_at	LOC422394	similar to fragile X mental retardation 2	422394	XR_027199	AL586611
5	GgaAffx.21268.1.S1_at	LOC428323	Hypothetical LOC428323	428323	XM_425883	CR523347.1
5	Gga.4629.1.S1_at	LOC768360	similar to forkhead box M1	768360	XM_001231193	BU257472
5	Gga.4822.2.S1_a_at	LOC771922	Hypothetical protein LOC771922	771922	XM_001235131	CR353777.1
5	Gga.14133.1.S1_at	LRCH2	Leucine-rich repeats and calponin homology (CH) domain containing 2	422220	XM_420210	BU379899
5	GgaAffx.9779.1.S1_at	LRRIQ2	leucine-rich repeats and IQ motif containing 2	418402	XM_416617	ENSGALT00000024760.1
5	Gga.1768.1.S1_at	MGAT3	mannosyl (beta-1,4-)-glycoprotein beta-1,4-N-acetylglucosaminyltransferase	418013	NM_001012693	BU475684
5	Gga.5752.1.S1_at	MIR1778	microRNA mir-1778	100315896	NR_035279	BU441493
5	Gga.18957.1.S1_at	MKI67	antigen identified by monoclonal antibody Ki-67	423963	XM_421822	BX265631
5	GgaAffx.23773.1.S1_s_at	MLH1	mutL homolog 1, colon cancer, nonpolyposis type 2 (E. coli)	420729	XM_418828	ENSGALT00000019702.1
5	Gga.11974.2.S1_a_at	MMAA	methylmalonic aciduria (cobalamin deficiency) cblA type	422464	XM_420429	BX935657.1
5	Gga.2647.1.S1_at	MTMR2	myotubularin related protein 2	418992	NM_001039274	BU296857
5	GgaAffx.11918.1.S1_s_at	MXD4	MAX dimerization protein 4	422890	NM_001006460	AJ719815
5	Gga.4505.1.S2_at	MYBL1	myeloblastosis oncogene-like 1	396158	NM_205232	AJ441754
5	Gga.1294.1.S1_at	MYO1F	myosin IF	396187	NM_205254	NM_205254.1
5	Gga.9033.1.S1_at	NCK2	NCK adaptor protein 2	418727	NM_001030814	CD737108
5	GgaAffx.12339.1.S1_s_at	NCK2	NCK adaptor protein 2	418727	NM_001030814	AJ720236
5	Gga.7323.1.S1_at	NEDD9	neural precursor cell expressed, developmentally down-regulated 9	395736	XM_418946	BX275728
5	Gga.3327.1.S1_at	NOS2	nitric oxide synthase 2, inducible	395807	NM_204961	NM_204961.1
5	GgaAffx.12477.1.S1_s_at	NRG4	neuregulin 4	415354	NM_001030544	AJ720374
5	GgaAffx.10000.1.S1_at	NRIP1	nuclear receptor interacting protein 1	427966	XM_425538	ENSGALT00000025294.1
5	Gga.4321.2.S1_s_at	NT5C3L	5'-nucleotidase, cytosolic III-like	420034	NM_001006334	AJ450152
5	Gga.5350.1.S1_a_at	OSGEPL1	O-sialoglycoprotein endopeptidase-like 1	423982	XM_421842	CF253446
5	Gga.13357.1.S1_at	OSTM1	osteopetrosis associated transmembrane protein 1	421773	NM_001031077	BU453758
5	Gga.5620.2.S1_a_at	PACRG	PARK2 co-regulated	421576	XM_419614	BX933846.2
5	Gga.2797.1.S1_s_at	PBX3	pre-B-cell leukemia homeobox 3	417093	NM_001030678	BU357322
5	GgaAffx.12100.1.S1_s_at	PELI1	pellino homolog 1 (Drosophila)	421279	NM_001012872	AJ719997
5	Gga.19619.1.S1_at	PHF2	PHD finger protein 2	415981	XM_414324	CR406187.1
5	Gga.4371.1.S1_s_at	PHTF2	putative homeodomain transcription factor 2	417728	NM_001006226	AJ456941
5	Gga.8789.1.S1_at	PIK3CD	phosphoinositide-3-kinase, catalytic, delta polypeptide	419444	NM_001012696	BU285122
5	GgaAffx.25955.1.S1_s_at	PLAT	plasminogen activator, tissue	426791	XM_424404	ENSGALT00000005885.1
5	GgaAffx.6369.2.S1_s_at	PLK3	polo-like kinase 3	424586	XM_422425	ENSGALT00000016473.1
5	Gga.7127.1.S1_s_at	POLH	polymerase (DNA directed), eta	395102	NM_001001304	AB097589.1
5	Gga.12463.1.S1_at	PPP2R3B	protein phosphatase 2 (formerly 2A), regulatory subunit B'', beta	418670	XM_416866	BX929884.1
5	GgaAffx.26700.1.S1_s_at	PRKCB	protein kinase C, beta	416567	XM_414868	ENSGALT00000009676.1
5	GgaAffx.6215.3.S1_s_at	PRKD1	protein kinase D1	423302	NM_001031201	ENSGALT00000016101.1
5	Gga.189.1.S2_at	PRKDC	protein kinase, DNA-activated, catalytic polypeptide	395376	NM_204658	AW328776
5	Gga.7618.1.S1_at	PSCD3	Pleckstrin homology, Sec7 and coiled-coil domains 3	416626	XM_414927	BU108398
5	Gga.6043.2.S1_a_at	PTTG1IP	Pituitary tumor-transforming 1 interacting protein	420545	XM_418646	BU208038
5	Gga.2753.1.S1_at	RAP1GAP	RAP1 GTPase activating protein	395647	NM_204843	NM_204843.1
5	Gga.1287.1.S1_at	RASGRP3	RAS guanyl releasing protein 3 (calcium and DAG-regulated)	421460	NM_001006401	AL585963
5	Gga.9773.1.S1_s_at	RBM24	RNA binding motif protein 24	420846	NM_001012863	BU357779
5	GgaAffx.11584.1.S1_s_at	RBM24	RNA binding motif protein 24	420846	NM_001012863	AJ719481
5	Gga.352.1.S1_at	RGS20	regulator of G-protein signaling 20	395646	NM_204842	NM_204842.1
5	Gga.9490.1.S1_at	RGS9BP	regulator of G protein signalling 9 binding protein	395170	NM_204505	NM_204505.1
5	Gga.3852.1.S2_s_at	RHOB	ras homolog gene family, member B	395734	NM_204909	NM_204909.1
5	Gga.7060.1.S1_s_at	RNF103	ring finger protein 103	422919	NM_001031169	BU388446
5	Gga.19754.1.S1_at	RNF111	ring finger protein 111	374021	XM_413785	CR406680.1
5	GgaAffx.11613.1.S1_s_at	RNF141	ring finger protein 141	423039	NM_001007925	AJ719510
5	Gga.1491.1.S2_s_at	RREB1	Ras responsive element binding protein 1	395920	NM_205049	CK613207
5	Gga.6597.1.S1_at	SDC1	syndecan 1	421960	XM_419972	BU454129
5	Gga.16849.1.S1_at	SDCCAG8	Serologically defined colon cancer antigen 8	421498	XM_419545	CR391739.1
5	GgaAffx.23305.1.S1_s_at	SDCCAG8	serologically defined colon cancer antigen 8	421498	XM_419545	ENSGALT00000017430.1
5	Gga.13449.1.S1_s_at	SGCE	sarcoglycan, epsilon	420567	XM_418667	BU351324
5	Gga.2833.1.S1_at	SIK1	salt-inducible kinase 1	395417	NM_204682	NM_204682.1
5	Gga.10195.1.S1_at	SLC18A1	Solute carrier family 18 (vesicular monoamine), member 1	431330	XM_428881	BU215700
5	Gga.19825.1.S1_at	SLC25A43	solute carrier family 25, member 43	422371	XM_420343	BU302805
5	Gga.16078.1.S1_at	SNX4	sorting nexin 4	424260	XM_422107	BU112058
5	GgaAffx.11653.1.S1_s_at	STK17B	serine/threonine kinase 17b	424049	NM_001031249	AJ719550
5	Gga.7430.1.S1_at	SYT11	synaptotagmin XI	429166	XM_426721	BU285806
5	Gga.4351.1.S1_at	TLR2-2	toll-like receptor 2	769014	NM_001161650 /// XM_001232192	AB046533.2
5	Gga.6197.1.S1_s_at	TMEM74	transmembrane protein 74	420274	XM_418386	BU219922
5	GgaAffx.13138.1.S1_at	TNFSF13B	tumor necrosis factor (ligand) superfamily, member 13b	374229	NM_204327	AJ721035
5	GgaAffx.21042.1.S1_s_at	TOB2	transducer of ERBB2, 2	417992	NM_001012534	CR523573.1
5	Gga.1331.2.S1_a_at	TOP2B	topoisomerase (DNA) II beta 180kDa	395966	NM_205082	AF285156.1
5	GgaAffx.12557.1.S1_s_at	TPST2	tyrosylprotein sulfotransferase 2	416910	NM_001012794	AJ720454
5	GgaAffx.12795.1.S1_at	TTC7B	tetratricopeptide repeat domain 7B	423407	NM_001006484	AJ720692
5	Gga.1645.1.S1_s_at	UBXN2B	UBX domain protein 2B	421135	NM_001031023	AL587851
5	GgaAffx.12372.1.S1_s_at	UVRAG	UV radiation resistance associated gene	419091	NM_001030839	AJ720269
5	GgaAffx.8204.2.S1_s_at	ZBTB2	zinc finger and BTB domain containing 2	421635	NM_001031070	ENSGALT00000021153.1
5	Gga.10812.1.S1_at	ZBTB38	zinc finger and BTB domain containing 38	424783	XM_422601	BM486690
5	GgaAffx.13028.1.S1_s_at	ZBTB8B	zinc finger and BTB domain containing 8B	419659	NM_001012290	AJ720925
5	Gga.19209.1.S1_at	ZMIZ1	Zinc finger, MIZ-type containing 1	423724	XR_026879	CD736604
5	Gga.1362.1.S1_at	ZMYND8	zinc finger, MYND-type containing 8	419207	XM_417384	BU397078
5	Gga.17249.1.S1_at	ZNF827	Zinc finger protein 827	422465	XM_420430	CR389399.1
5	GgaAffx.11712.1.S1_at	ZRANB2	zinc finger, RAN-binding domain containing 2	424717	NM_001031297	AJ719609
6	Gga.19133.1.S1_s_at	ACADSB	acyl-CoA dehydrogenase, short/branched chain	423947	NM_001031240	BU304835
6	GgaAffx.21088.1.S1_at	ADCK2	aarF domain containing kinase 2	418116	XM_416350	CR523527.1
6	Gga.5558.1.S1_at	ALG8	asparagine-linked glycosylation 8 homolog (S. cerevisiae, alpha-1,3-glucosyltransferase)	428097	XM_425656	BU109671
6	GgaAffx.23783.1.S1_at	ANLN	anillin, actin binding protein	420738	XM_418836	ENSGALT00000019769.1
6	GgaAffx.21321.1.S1_at	ARHGAP5	Rho GTPase activating protein 5	428883	XM_001232935 /// XM_426439	CR523294.1
6	GgaAffx.11925.1.S1_s_at	ARL6IP1	ADP-ribosylation factor-like 6 interacting protein 1	416604	NM_001006171	AJ719822
6	Gga.12233.1.S1_at	ASAHL	N-acylsphingosine amidohydrolase (acid ceramidase)-like	422641	XM_420596	BX950518.2
6	Gga.14188.1.S1_at	ASMTL	acetylserotonin O-methyltransferase-like	769097	XM_001231913	BU272143
6	Gga.9951.1.S1_at	ASPM	asp (abnormal spindle) homolog, microcephaly associated (Drosophila)	424354	XM_422197	BU212151
6	GgaAffx.20534.1.S1_s_at	ATPBD4	ATP binding domain 4	423294	XM_421214	CR524081.1
6	GgaAffx.1740.1.S1_at	ATR	ataxia telangiectasia and Rad3 related	424777	XR_027112	ENSGALT00000004194.1
6	Gga.9936.1.S1_at	AURKA	Aurora kinase A	428167	XM_425725	BX936026.2
6	Gga.1721.1.S1_at	BAG5	BCL2-associated athanogene 5	423482	NM_001031211	BU104091
6	Gga.4944.1.S2_at	BCL2L1	BCL2-like 1	373954	NM_001025304	CD739919
6	Gga.6375.1.S1_at	BHLHB8	basic helix-loop-helix domain containing, class B, 8	427655	XM_425228	BU490694
6	Gga.19364.1.S1_at	BMP2K	BMP2 inducible kinase	422578	XM_420537	BU284486
6	Gga.4493.1.S1_at	BRCA1	breast cancer 1, early onset	373983	NM_204169	NM_204169.1
6	Gga.4493.1.S2_at	BRCA1	breast cancer 1, early onset	373983	NM_204169	BU456659
6	Gga.8462.1.S1_at	BUB1B	BUB1 budding uninhibited by benzimidazoles 1 homolog beta (yeast)	378922	NM_204403	NM_204403.1
6	Gga.8311.1.S1_at	C10orf26	chromosome 10 open reading frame 26	423867	XM_001232451 /// XM_001232470 /// XM_421732	BU469883
6	GgaAffx.8555.1.S1_s_at	C12orf32	chromosome 12 open reading frame 32	426083	NM_001006563	ENSGALT00000021891.1
6	GgaAffx.8187.1.S1_at	C12orf35	chromosome 12 open reading frame 35	418136	XM_416367	ENSGALT00000021101.1
6	GgaAffx.11667.1.S1_s_at	C16orf75	chromosome 16 open reading frame 75	416628	NM_001006174	AJ719564
6	GgaAffx.7505.1.S1_at	C1QTNF1	C1q and tumor necrosis factor related protein 1	768784	XM_001231906	ENSGALT00000019295.1
6	Gga.12118.1.S1_a_at	C6orf203	chromosome 6 open reading frame 203	421779	XM_419806	BU394488
6	Gga.6127.1.S1_at	CABC1	chaperone, ABC1 activity of bc1 complex homolog (S. pombe)	416745	XM_415040	BU474163
6	GgaAffx.21075.1.S1_at	CABIN1	Calcineurin binding protein 1	416938	XM_415231	CR523540.1
6	Gga.11706.1.S1_at	CCDC32	coiled-coil domain containing 32	423009	XM_420940	BU436892
6	Gga.11040.1.S1_at	CCDC45	coiled-coil domain containing 45	417419	XM_415671	BX929584.1
6	GgaAffx.13167.1.S1_at	CCDC98	coiled-coil domain containing 98	422608	NM_001031144	AJ721064
6	GgaAffx.11513.1.S1_at	CCNE2	cyclin E2	420231	NM_001030945	AJ719410
6	GgaAffx.11513.1.S1_s_at	CCNE2	cyclin E2	420231	NM_001030945	AJ719410
6	GgaAffx.22831.1.S1_at	CCNF	cyclin F	416749	XM_415043	ENSGALT00000014982.1
6	Gga.12967.1.S1_at	CCNG2	Cyclin G2	422512	XM_420475	BU375344
6	GgaAffx.12191.1.S1_s_at	CD200	CD200 molecule	418425	NM_001030787	AJ720088
6	Gga.17250.1.S1_at	CDKN1B	cyclin-dependent kinase inhibitor 1B (p27, Kip1)	374106	NM_204256	NM_204256.1
6	Gga.4588.1.S1_at	CDKN1B	Cyclin-dependent kinase inhibitor 1B (p27, Kip1)	374106	NM_204256	BU411780
6	Gga.6343.2.S1_at	CDKN3	cyclin-dependent kinase inhibitor 3 (CDK2-associated dual specificity phosphatase)	423562	XM_421453	BU403163
6	Gga.3412.1.S1_at	CITED4	Cbp/p300-interacting transactivator, with Glu/Asp-rich carboxy-terminal domain, 4	395465	NM_204718	NM_204718.1
6	Gga.6396.1.S1_at	COMMD2	COMM domain containing 2	425044	XM_001233980 /// XM_001234011 /// XM_422846	BU109122
6	Gga.16218.1.S1_s_at	CPT2	carnitine palmitoyltransferase II	424649	XM_001234342	CR387709.1
6	Gga.9995.1.S1_at	CROT	carnitine O-octanoyltransferase	420533	XM_418635	BU339550
6	GgaAffx.1523.1.S1_s_at	CSNK1G1	casein kinase 1, gamma 1	415328	NM_001005800	ENSGALT00000003574.1
6	Gga.9653.2.S1_a_at	CTNS	cystinosis, nephropathic	417606	XM_415851	BU289327
6	Gga.3854.1.S2_at	CTSB	cathepsin B	396329	NM_205371	CD728058
6	GgaAffx.12918.1.S1_s_at	CYTH4	cytohesin 4	418043	NM_001012815	AJ720815
6	GgaAffx.21308.1.S1_at	DCBLD1	Discoidin, CUB and LCCL domain containing 1	421734	XM_419767	CR523307.1
6	Gga.2357.1.S1_at	DCP1B	DCP1 decapping enzyme homolog B (S. cerevisiae)	772197	XM_001235363	BU352238
6	GgaAffx.20823.1.S1_s_at	DDX26B	DEAD/H (Asp-Glu-Ala-Asp/His) box polypeptide 26B	422239	XM_420227	CR523792.1
6	Gga.1153.1.S1_at	DLG7	discs, large homolog 7 (Drosophila)	423555	XM_421446	AJ443371
6	Gga.1153.2.S1_a_at	DLG7	discs, large homolog 7 (Drosophila)	423555	XM_421446	BU400181
6	Gga.2309.1.S1_at	DNAJC9	DnaJ (Hsp40) homolog, subfamily C, member 9	423640	XM_421524	BU423971
6	Gga.8205.1.S1_at	DUSP3	dual specificity phosphatase 3 (vaccinia virus phosphatase VH1-related)	425527	XM_423280	BU472541
6	GgaAffx.20935.1.S1_at	DVL1	dishevelled, dsh homolog 1 (Drosophila)	419416	NM_001030873	CR523680.1
6	GgaAffx.12794.1.S1_at	DYRK2	dual-specificity tyrosine-(Y)-phosphorylation regulated kinase 2	427864	NM_001031480	AJ720691
6	GgaAffx.22596.1.S1_s_at	EHMT1	euchromatic histone-lysine N-methyltransferase 1	417250	NM_001012532	ENSGALT00000013805.1
6	Gga.17800.1.S1_at	ESCO1	establishment of cohesion 1 homolog 1 (S. cerevisiae)	421067	XM_419155	CR388746.1
6	Gga.17357.1.S1_at	EXDL2	Exonuclease 3'-5' domain-like 2	423264	XM_421185	CR391624.1
6	GgaAffx.7010.1.S1_s_at	EXOC8	exocyst complex component 8	421531	NM_001006404	ENSGALT00000018026.1
6	Gga.10125.1.S1_a_at	FAIM	Fas apoptotic inhibitory molecule	424270	XM_422117	BU287213
6	Gga.7924.1.S1_s_at	FAM108C1	abhydrolase domain-containing protein FAM108C1	415479	NM_001007826	BX268800
6	Gga.1204.1.S1_s_at	FAM117A	Family with sequence similarity 117, member A	425529	XR_027101	CR406950.1
6	Gga.16690.1.S1_s_at	FAM126A	similar to down-regulated by Ctnnb1, a	420611	NM_001030983	BU351799
6	Gga.6651.1.S1_at	FAM83D	family with sequence similarity 83, member D	425103	XM_422895	BX277390
6	GgaAffx.2287.1.S1_at	FANCF	Fanconi anemia, complementation group F	770997	XM_001234314	ENSGALT00000005800.1
6	Gga.17168.1.S1_at	FBXL21	F-box and leucine-rich repeat protein 21	416306	XM_414624	BU391654
6	Gga.7145.1.S1_at	FBXL3	F-box and leucine-rich repeat protein 3	428048	XM_425611	BU425153
6	GgaAffx.13211.1.S1_s_at	FBXO32	F-box protein 32	420343	NM_001030956	AJ721108
6	Gga.6870.1.S1_at	FBXO39	F-box protein 39	776097	XR_026790	CD740106
6	GgaAffx.20466.1.S1_at	FBXO39	F-box protein 39	776097	XR_026790	CR524149.1
6	Gga.18766.1.S1_at	FIGNL1	fidgetin-like 1	420946	XM_001234038	CR391400.1
6	GgaAffx.12026.1.S1_s_at	FOXM1	forkhead box M1	430534	NM_001012955	AJ719923
6	Gga.3426.1.S1_a_at	FZD8	frizzled homolog 8 (Drosophila)	374059	XM_418566	CR406322.1
6	Gga.13354.3.S1_a_at	GARNL3	GTPase activating Rap/RanGAP domain-like 3	417087	NM_001030676	CR391492.1
6	GgaAffx.21143.1.S1_s_at	GPR89B	G protein-coupled receptor 89B	418459	NM_001030791	CR523472.1
6	Gga.16193.1.S1_at	GRAMD1B	GRAM domain containing 1B	769528	XR_026688	BU475126
6	GgaAffx.2849.1.S1_at	GSG2	germ cell associated 2 (haspin)	427834	XM_425408	ENSGALT00000007327.1
6	GgaAffx.13047.1.S1_s_at	GTDC1	glycosyltransferase-like domain containing 1	424304	NM_001012921	AJ720944
6	Gga.8337.1.S1_at	HAGH	hydroxyacylglutathione hydrolase	416537	NM_001012789	BU378037
6	Gga.11485.1.S1_at	HDAC11	histone deacetylase 11	415978	XM_414321	BU414052
6	Gga.3416.4.S1_a_at	HESX1	HESX homeobox 1	395864	NM_205012	BU396812
6	Gga.16215.1.S1_at	HSPBAP1	HSPB (heat shock 27kDa) associated protein 1	424245	XM_422094	BU303965
6	Gga.5429.1.S1_at	HYLS1	hydrolethalus syndrome 1	768796	XM_001231542	CN232274
6	Gga.12602.1.S1_at	IDS	iduronate 2-sulfatase (Hunter syndrome)	422392	XM_420361	BU424980
6	Gga.4744.2.S1_at	INPP5E	inositol polyphosphate-5-phosphatase, 72 kDa	417135	XM_415418	BU470451
6	Gga.3739.1.S1_at	INTS6	integrator complex subunit 6	418876	XM_417071	BU448432
6	GgaAffx.26566.1.S1_at	IP6K2	inositol hexakisphosphate kinase 2	416010	NM_001030596	ENSGALT00000009145.1
6	Gga.1296.1.S1_at	IPP	Intracisternal A particle-promoted polypeptide	424605	XM_422442	AJ443802
6	Gga.12452.1.S1_a_at	ITGB1BP1	integrin beta 1 binding protein 1	421928	XM_419941	BX936058.1
6	GgaAffx.23122.1.S1_s_at	JMJD2A	jumonji domain containing 2A	424571	XM_422410	ENSGALT00000016376.1
6	GgaAffx.20604.1.S1_s_at	JOSD1	Josephin domain containing 1	418023	XM_416259	CR524011.1
6	GgaAffx.9068.1.S1_at	KIAA0182	KIAA0182	426226	XM_423889	ENSGALT00000023100.1
6	Gga.15006.1.S1_at	KIAA1333	KIAA1333	423305	NM_001012900	BU448522
6	Gga.9398.1.S1_at	KIF15	kinesin family member 15	420708	XM_418807	BU425011
6	GgaAffx.7711.1.S1_at	KIF18A	kinesin family member 18A	421607	XM_419644	ENSGALT00000019861.1
6	GgaAffx.5077.1.S1_s_at	KIF23	kinesin family member 23	415567	NM_001030554	ENSGALT00000013140.1
6	Gga.7528.1.S1_at	KLF2	Kruppel-like factor 2 (lung)	420148	XM_418264	BU295493
6	Gga.16603.1.S1_at	KLHL7	kelch-like 7 (Drosophila)	420612	NM_001012857	BU477241
6	GgaAffx.13054.1.S1_s_at	KLHL7	kelch-like 7 (Drosophila)	420612	NM_001012857	AJ720951
6	GgaAffx.11578.1.S1_s_at	KPNA2	karyopherin alpha 2 (RAG cohort 1, importin alpha 1)	417420	NM_001006209	AJ719475
6	GgaAffx.12164.1.S1_s_at	LIG4	ligase IV, DNA, ATP-dependent	418764	NM_001030816	AJ720061
6	Gga.788.1.S1_at	LOC396380	glutathione transferase	396380	NM_205412	M38219.1
6	GgaAffx.12190.1.S1_s_at	LOC417450	similar to DNA segment, Chr 11, Wayne State University 99, expressed	417450	NM_001030708	AJ720087
6	Gga.12841.1.S1_at	LOC417978	Similar to suppressor of cytokine signalling 1	417978	XM_416216	BU485484
6	GgaAffx.8131.1.S1_s_at	LOC418108	hypothetical LOC418108	418108	XM_416342	ENSGALT00000020944.1
6	GgaAffx.9790.1.S1_s_at	LOC418413	LOC418413	418413	NM_001006255	ENSGALT00000024793.1
6	GgaAffx.12110.1.S1_at	LOC418424	similar to MRC OX-2 antigen homolog	418424	NM_001030786	AJ720007
6	Gga.19339.1.S1_at	LOC419841	similar to RIKEN cDNA 2700049P18	419841	XM_417970	CR407416.1
6	Gga.8443.2.S1_a_at	LOC423008	similar to pcmt1 protein	423008	XM_420939	BU242402
6	Gga.17257.1.S1_at	LOC424111	hypothetical gene supported by CR391210	424111	XM_430127	CR391210.1
6	Gga.16290.1.S1_at	LOC425011	hypothetical gene supported by CR387037	425011	XM_430207	CD732382
6	Gga.16015.1.S1_at	LOC425015	similar to caspase recruitment domain protein 7	425015	XM_422818	CR387372.1
6	Gga.11667.1.S1_at	LOC427005	promethin	427005	XM_424607	BU137973
6	GgaAffx.24612.1.S1_at	LOC428238	hypothetical LOC428238	428238	XR_027222	ENSGALT00000002437.1
6	Gga.8118.1.S1_s_at	LOC428323	Hypothetical LOC428323	428323	XM_425883	BX276897
6	Gga.2136.1.S1_a_at	LOC429716	similar to GTP-binding protein SB128	429716	XM_427270	BU354392
6	Gga.2136.1.S1_at	LOC429716	similar to GTP-binding protein SB128	429716	XM_427270	BU354392
6	Gga.17184.1.S1_at	LOC769761	hypothetical protein LOC769761	769761	XM_001232225	BU425087
6	GgaAffx.26509.1.S1_s_at	LOC771941 /// MLYCD	similar to Malonyl-CoA decarboxylase, mitochondrial precursor (MCD) /// malonyl-CoA decarboxylase	415812 /// 771941	XM_001235149 /// XM_414174	ENSGALT00000008822.1
6	Gga.7636.1.S1_at	LOC772111	hypothetical protein LOC772111	772111	XM_001235296	BU292703
6	Gga.8342.1.S1_at	LOC777560	similar to similar to CDNA sequence BC043118	777560	XM_001237000	BU345596
6	GgaAffx.12964.1.S1_s_at	LSS	lanosterol synthase (2,3-oxidosqualene-lanosterol cyclase)	424037	NM_001006514	AJ720861
6	Gga.8793.1.S1_at	MAT2B	methionine adenosyltransferase II, beta	416165	XM_414497	BU456532
6	GgaAffx.9459.1.S1_s_at	METT10D	methyltransferase 10 domain containing	431184	NM_001031602	ENSGALT00000024035.1
6	GgaAffx.12888.1.S1_s_at	MIB2	mindbomb homolog 2 (Drosophila)	419408	NM_001006301	AJ720785
6	Gga.2847.2.S1_a_at	MMAB	methylmalonic aciduria (cobalamin deficiency) cblB type	426287	XM_423950	BU457682
6	Gga.4936.1.S1_s_at	MOSC2	MOCO sulphurase C-terminal domain containing 2	428563	XM_426119	BU224429
6	Gga.11747.1.S1_at	MTIF3	mitochondrial translational initiation factor 3	418930	XM_417124	BU144265
6	GgaAffx.12997.1.S1_s_at	MTO1	mitochondrial translation optimization 1 homolog (S. cerevisiae)	772297	NM_001079764 /// XM_001235452	AJ720894
6	GgaAffx.8801.1.S1_at	MVK	mevalonate kinase (mevalonic aciduria)	768555	XM_001231561	ENSGALT00000022467.1
6	Gga.3397.1.S1_at	NAT2	N-acetyltransferase 2 (arylamine N-acetyltransferase)	770256	XM_001232799	BU352224
6	GgaAffx.11658.1.S1_s_at	NCF1	neutrophil cytosolic factor 1	417485	NM_001030709	AJ719555
6	Gga.2700.1.S1_at	NR6A1	nuclear receptor subfamily 6, group A, member 1	772325	XM_001235477	BU268581
6	GgaAffx.5404.1.S1_s_at	NUSAP1	nucleolar and spindle associated protein 1	423213	NM_001031193	ENSGALT00000013978.1
6	Gga.13291.1.S1_at	OIT3	oncoprotein induced transcript 3	423706	XM_421585	CR354362.1
6	Gga.13412.1.S1_at	OSBPL2	Oxysterol binding protein-like 2	419227	NM_001008448	BU393077
6	Gga.1361.1.S1_at	PARP11	poly (ADP-ribose) polymerase family, member 11	418264	XM_416489	BU371336
6	Gga.8044.1.S1_at	PARP16	poly (ADP-ribose) polymerase family, member 16	415534	XR_026923	AJ395151
6	GgaAffx.20998.1.S1_s_at	PASK	PAS domain containing serine/threonine kinase	424845	XM_422656	CR523617.1
6	Gga.1130.1.S1_at	PCMTD2	Protein-L-isoaspartate (D-aspartate) O-methyltransferase domain containing 2	419248	XM_417422	BU317875
6	Gga.13495.1.S1_at	PHYH	phytanoyl-CoA 2-hydroxylase	426601	XM_424238	CR353447.1
6	Gga.1759.1.S1_at	PIK3IP1	Phosphoinositide-3-kinase interacting protein 1	416964	XM_415257	CR389931.1
6	Gga.3175.1.S1_at	PIK3R1	Phosphoinositide-3-kinase, regulatory subunit 1 (p85 alpha)	427171	XM_001232235 /// XM_424759	BU434081
6	Gga.5622.1.S1_at	PIK3R1	Phosphoinositide-3-kinase, regulatory subunit 1 (p85 alpha)	427171	XM_001232235 /// XM_424759	BU362680
6	GgaAffx.12102.1.S1_s_at	PMS1	PMS1 postmeiotic segregation increased 1 (S. cerevisiae)	423980	NM_001006508	AJ719999
6	Gga.2135.1.A1_s_at	POLG	polymerase (DNA directed), gamma	404292	XM_001234310 /// XM_425079	U60297.1
6	Gga.9151.1.S1_at	PRDM2	PR domain containing 2, with ZNF domain	419478	XR_026834	BU333731
6	Gga.7157.1.S1_at	PRKCB	protein kinase C, beta	416567	XM_414868	BX261167
6	Gga.189.1.S1_at	PRKDC	protein kinase, DNA-activated, catalytic polypeptide	395376	NM_204658	NM_204658.1
6	Gga.3867.1.S1_at	PRNP	prion protein (p27-30) (Creutzfeldt-Jakob disease, Gerstmann-Strausler-Scheinker syndrome, fatal familial insomnia)	396452	NM_205465	NM_205465.1
6	Gga.312.2.S1_a_at	PRR11	proline rich 11	772072	XM_001235260	BU235283
6	Gga.7201.1.S1_at	PXMP4	peroxisomal membrane protein 4, 24kDa	419153	XM_417337	CN232169
6	Gga.16677.1.S1_at	RAB9B	RAB9B, member RAS oncogene family	422187	XM_001232251 /// XM_001232273 /// XM_420182	BU340321
6	Gga.3308.1.S1_at	RAD54L	RAD54-like (S. cerevisiae)	424611	XM_422447	U92461.1
6	GgaAffx.12948.1.S1_s_at	RASGRP3	RAS guanyl releasing protein 3 (calcium and DAG-regulated)	421460	NM_001006401	AJ720845
6	Gga.18933.1.S1_s_at	RASSF5	Ras association (RalGDS/AF-6) domain family 5	419844	NM_001008452	BU339641
6	GgaAffx.13096.1.S1_at	RASSF5	Ras association (RalGDS/AF-6) domain family 5	419844	NM_001008452	AJ720993
6	Gga.16252.1.S1_at	RCBTB1	regulator of chromosome condensation (RCC1) and BTB (POZ) domain containing protein 1	418868	XM_417063	BU337007
6	Gga.9390.1.S1_at	RCJMB04_4h19	Actin, beta	396526	NM_205518	BU269200
6	Gga.15915.1.S1_at	RMND5A	required for meiotic nuclear division 5 homolog A (S. cerevisiae)	422920	NM_001006463	BU307872
6	GgaAffx.2291.1.S1_s_at	RNASEL	ribonuclease L (2',5'-oligoisoadenylate synthetase-dependent)	424410	NM_001031267	ENSGALT00000005808.1
6	Gga.17216.1.S1_s_at	RRAGC	Ras-related GTP binding C	419605	NM_001030896	BU445056
6	Gga.12243.1.S1_at	RWDD2B	RWD domain containing 2B	418484	XM_416692	BX935714.1
6	GgaAffx.23729.1.S1_at	SEC24D	SEC24 related gene family, member D (S. cerevisiae)	422683	XM_420635	ENSGALT00000019581.1
6	GgaAffx.23729.2.S1_s_at	SEC24D	SEC24 related gene family, member D (S. cerevisiae)	422683	XM_420635	ENSGALT00000019582.1
6	Gga.11488.1.S1_at	SERHL2	serine hydrolase-like 2	417976	XM_416214	BX935138.2
6	Gga.11488.1.S1_s_at	SERHL2	serine hydrolase-like 2	417976	XM_416214	BX935138.2
6	Gga.12954.1.S1_at	SESN1	Sestrin 1	421766	XM_419796	BU262255
6	Gga.4345.1.S1_at	SFRP2	secreted frizzled-related protein 2	395546	NM_204773	NM_204773.1
6	GgaAffx.7174.1.S1_at	SGOL1	shugoshin-like 1 (S. pombe)	420650	XM_418749	ENSGALT00000018405.1
6	Gga.18831.1.S1_s_at	SLC25A28	solute carrier family 25, member 28	423832	XM_421702	BU372423
6	Gga.7278.1.S1_at	SLC25A29	Solute carrier family 25, member 29	423456	XM_421366	CR385952.1
6	GgaAffx.13147.1.S1_at	SLC48A1	solute carrier family 48 (heme transporter), member 1	426887	NM_001031403	AJ721044
6	Gga.1652.1.S1_at	SMPD3	sphingomyelin phosphodiesterase 3, neutral membrane (neutral sphingomyelinase II)	415619	XM_429344	BU464093
6	GgaAffx.20787.1.S1_at	SOCS5	suppressor of cytokine signaling 5	428570	NM_001127314 /// XM_426126	CR523828.1
6	Gga.6199.1.S1_s_at	SPG3A	spastic paraplegia 3A (autosomal dominant)	423577	XM_421466	BU263835
6	Gga.1994.1.S1_at	STIL	SCL/TAL1 interrupting locus	424621	XM_422457	BU114190
6	Gga.9887.1.S1_s_at	TACC3	transforming, acidic coiled-coil containing protein 3	422899	NM_001004429	BX262585
6	GgaAffx.12584.1.S1_at	TADA2L	transcriptional adaptor 2 (ADA2 homolog, yeast)-like	417656	NM_001012807	AJ720481
6	Gga.11608.1.S1_at	TANK	TRAF family member-associated NFKB activator	424190	XM_422036	AW328750
6	GgaAffx.20810.1.S1_at	TCP11L1	T-complex 11 (mouse)-like 1	421594	XM_419631	CR523805.1
6	GgaAffx.23542.1.S1_s_at	TECPR2	KIAA0329	423468	XM_421376	ENSGALT00000018553.1
6	Gga.12370.1.S1_at	TFB1M	Transcription factor B1, mitochondrial	428608	XM_426165	BU306462
6	Gga.2353.1.S1_at	TIPARP	TCDD-inducible poly(ADP-ribose) polymerase	425026	XM_422828	BU123098
6	Gga.394.1.S1_at	TMCO3	transmembrane and coiled-coil domains 3	395675	XM_001233180	NM_204867.1
6	GgaAffx.20299.1.S1_s_at	TMEM106B	transmembrane protein 106B	420586	NM_001012558	CR524316.1
6	GgaAffx.12393.1.S1_s_at	TMEM22	transmembrane protein 22	424738	NM_001031299	AJ720290
6	GgaAffx.12439.1.S1_s_at	TNFAIP8L1	tumor necrosis factor, alpha-induced protein 8-like 1	420162	NM_001006343	AJ720336
6	Gga.3371.1.S1_s_at	TNFRSF1A	tumor necrosis factor receptor superfamily, member 1A	418325	NM_001030779	BU314196
6	Gga.8408.2.S1_s_at	TNFSF10	Tumor necrosis factor (ligand) superfamily, member 10	378894	NM_204379	BU464147
6	Gga.8774.1.S1_s_at	TNFSF10	tumor necrosis factor (ligand) superfamily, member 10	378894	NM_204379	NM_204379.1
6	Gga.8774.1.S2_s_at	TNFSF10	tumor necrosis factor (ligand) superfamily, member 10	378894	NM_204379	BU117226
6	Gga.4359.1.S2_s_at	TNFSF13B	tumor necrosis factor (ligand) superfamily, member 13b	374229	NM_204327	AJ441755
6	Gga.16833.1.S1_at	TP53INP1	tumor protein p53 inducible nuclear protein 1	420232	NM_001030946	CR389169.1
6	Gga.5805.1.S1_s_at	TRIM59	tripartite motif-containing 59	425013	NM_001031320	BU269119
6	GgaAffx.5805.1.S1_at	TTBK2	tau tubulin kinase 2	423241	XM_421164	ENSGALT00000014950.1
6	GgaAffx.5821.1.S1_at	TTC30A	tetratricopeptide repeat domain 30A	429016	XM_426574	ENSGALT00000015011.1
6	GgaAffx.24633.1.S1_at	TTF2	transcription termination factor, RNA polymerase II	418376	XM_416595	ENSGALT00000024603.1
6	Gga.20076.1.S1_at	UNC84A	unc-84 homolog A (C. elegans)	416449	XM_414757	BU308266
6	GgaAffx.12952.1.S1_at	USP28	ubiquitin specific peptidase 28	428246	NM_001031496	AJ720849
6	Gga.8855.1.S1_at	USP32	ubiquitin specific peptidase 32	417646	XM_415892	CF074806
6	Gga.2876.2.S1_x_at	VAV3	vav 3 oncogene	373939	NM_206863	BU468673
6	GgaAffx.21360.1.S1_at	WDR34	WD repeat domain 34	417211	XM_415494	CR523255.1
6	Gga.17056.1.S1_s_at	WDR67	WD repeat domain 67	420349	XM_418456	BU203129
6	Gga.9135.1.S1_at	ZER1	Zer-1 homolog (C. elegans)	417205	XM_415488	BU394245
6	Gga.13579.1.S1_at	ZFP92	zinc finger protein 92 homolog (mouse)	418448	NM_001012821	BU390220
6	Gga.13579.1.S1_s_at	ZFP92	zinc finger protein 92 homolog (mouse)	418448	NM_001012821	BU390220
6	Gga.16536.1.S1_at	ZNF217	zinc finger protein 217	419340	XM_417505	BU311644
6	Gga.17312.1.S1_at	ZNF292	zinc finger protein 292	421828	XM_419852	BU383662
6	GgaAffx.24780.1.S1_s_at	ZNF292	zinc finger protein 292	421828	XM_419852	ENSGALT00000025512.1
7	GgaAffx.2253.2.S1_s_at	ADC	arginine decarboxylase	428228	XM_425787	ENSGALT00000005717.1
7	Gga.14834.1.S1_s_at	BRCA1	breast cancer 1, early onset	373983	NM_204169	CR386750.1
7	Gga.17676.1.S1_at	C16orf68	chromosome 16 open reading frame 68	425865	NM_001031350	BU308314
7	Gga.9065.2.S1_a_at	C17orf80	chromosome 17 open reading frame 80	417451	XM_415700	CR405810.1
7	Gga.11866.1.S1_at	C3orf38	chromosome 3 open reading frame 38	418429	XM_416640	BU139537
7	Gga.7169.1.S1_at	C5orf34	chromosome 5 open reading frame 34	427194	XM_424782	CR352435.1
7	GgaAffx.13195.1.S1_at	C6orf130	chromosome 6 open reading frame 130	419916	NM_001030921	AJ721092
7	Gga.3729.1.S1_at	CAMKK2	calcium/calmodulin-dependent protein kinase kinase 2, beta	396405	XM_415134	CB017053
7	Gga.11915.2.S1_a_at	CD99L2	CD99 molecule-like 2	422386	XM_420355	BX931701.1
7	GgaAffx.20508.1.S1_s_at	CENPF	centromere protein F, 350/400ka (mitosin)	395357	NM_204645	CR524107.1
7	GgaAffx.12478.1.S1_at	CEP170	centrosomal protein 170kDa	421499	XM_001234760 /// XM_001234768 /// XM_001234779	AJ720375
7	Gga.13691.1.S1_at	CMTM4	CKLF-like MARVEL transmembrane domain containing 4	415794	XM_414155	CR338861.1
7	GgaAffx.6810.1.S1_at	CPSF2	cleavage and polyadenylation specific factor 2, 100kDa	423416	NM_001031208	ENSGALT00000017538.1
7	Gga.10515.1.S1_a_at	CREBL2	cAMP responsive element binding protein-like 2	426496	XM_001231305 /// XM_424137	BX933150.1
7	Gga.3043.1.S1_at	FNBP1L	formin binding protein 1-like	424495	XM_422335	BX950523.2
7	Gga.7140.2.S1_s_at	FXYD6	FXYD domain containing ion transport regulator 6	770406	NM_001080879 /// XM_001233744	BU132646
7	Gga.9313.1.S1_at	GRRP1	glycine/arginine rich protein 1	419603	XM_417749	BU454444
7	Gga.2737.2.S1_at	INTS6	integrator complex subunit 6	418876	XM_417071	CF255368
7	Gga.9263.1.S1_at	JMJD2C	jumonji domain containing 2C	427231	XR_027070	BU275351
7	Gga.11225.1.S1_s_at	LOC419003	similar to RIKEN cDNA 5830418K08 gene	419003	XM_417197	BX930012.1
7	GgaAffx.21175.1.S1_at	LOC426324	Similar to MCTP2	426324	XM_430381	CR523440.1
7	Gga.10818.1.S1_at	LOC429567	Similar to protease	429567	XM_427123	BU446617
7	Gga.13393.1.S1_s_at	LRCH2	leucine-rich repeats and calponin homology (CH) domain containing 2	422220	XM_420210	CR352849.1
7	GgaAffx.25864.1.S1_at	MCM10	minichromosome maintenance complex component 10	425275	XM_423055	ENSGALT00000023490.1
7	GgaAffx.12226.1.S1_s_at	MRPL51	mitochondrial ribosomal protein L51	418274	NM_001008675	AJ720123
7	Gga.6356.2.S1_s_at	NCBP2	nuclear cap binding protein subunit 2, 20kDa	422214	NM_001006430	BU229563
7	Gga.12591.1.S1_at	NEK3	NIMA (never in mitosis gene a)-related kinase 3	770196	XM_001232685	BU205864
7	GgaAffx.20422.1.S1_at	NHLRC1	NHL repeat containing 1	428477	XM_426034	CR524193.1
7	GgaAffx.13005.1.S1_at	P2RY8	purinergic receptor P2Y, G-protein coupled, 8	418665	NM_001008679	AJ720902
7	GgaAffx.20998.1.S1_at	PASK	PAS domain containing serine/threonine kinase	424845	XM_422656	CR523617.1
7	Gga.9612.1.S1_at	RDH14	retinol dehydrogenase 14 (all-trans/9-cis/11-cis)	421953	XM_419965	BU314539
7	Gga.10018.1.S1_at	RIN3	Ras and Rab interactor 3	423417	XM_421327	Z25838
7	GgaAffx.20503.1.S1_s_at	RPL27	Ribosomal protein L27	396280	NM_205337	CR524112.1
7	Gga.5546.2.S1_s_at	SCYL3	SCY1-like 3 (S. cerevisiae)	424396	NM_001012595	BU458067
7	Gga.7956.1.S1_at	SH3BGRL	SH3 domain binding glutamic acid-rich protein like	422277	NM_001012574	BU263241
7	Gga.1901.1.S1_at	SLC29A3	Solute carrier family 29 (nucleoside transporters), member 3	423717	XM_421594	BU472636
7	Gga.8116.1.S1_at	SLC46A3	solute carrier family 46, member 3	418924	NM_001030828	BU279382
7	GgaAffx.7355.1.S1_at	SPOP	speckle-type POZ protein	425528	XM_423281	ENSGALT00000016159.1
7	GgaAffx.6274.1.S1_at	SRBD1	S1 RNA binding domain 1	421408	XM_419463	ENSGALT00000016234.1
7	Gga.4635.1.S1_at	ST7L	suppression of tumorigenicity 7 like	395331	NM_204622	NM_204622.1
7	GgaAffx.3201.1.S1_at	TAF4	TAF4 RNA polymerase II, TATA box binding protein (TBP)-associated factor, 135kDa	419223	XM_417400	ENSGALT00000008225.1
7	GgaAffx.11416.1.S1_s_at	TAF8	TAF8 RNA polymerase II, TATA box binding protein (TBP)-associated factor, 43kDa	419929	NM_001030923	AJ719313
7	Gga.11253.1.S1_at	TM7SF3	transmembrane 7 superfamily member 3	418215	XM_416441	BU139959
7	Gga.18889.1.S1_s_at	TMEM19	transmembrane protein 19	417856	XM_416098	BU118420
7	GgaAffx.3185.1.S1_s_at	TRIM37	tripartite motif-containing 37	417628	NM_001006224	ENSGALT00000008153.1
7	Gga.5360.2.S1_a_at	TSC22D3	TSC22 domain family, member 3	768091	NM_001077234 /// XM_001236562	BU297712
7	Gga.18949.1.S1_at	USP9X	Ubiquitin specific peptidase 9, X-linked	418569	XM_001233541 /// XM_416773	BU112497
7	Gga.3392.1.S1_s_at	YPEL5	yippee-like 5 (Drosophila)	421299	NM_001007900	CR385743.1
7	Gga.12048.1.S1_a_at	ZFAND1	zinc finger, AN1-type domain 1	420200	XM_418311	BX930056.2
7	Gga.1362.2.S1_a_at	ZMYND8	zinc finger, MYND-type containing 8	419207	XM_417384	BX262687
7	GgaAffx.4356.1.S1_at	ZNF518	zinc finger protein 518	428964	XM_426521	ENSGALT00000011284.1
8	GgaAffx.22296.1.S1_s_at	AOF2	amine oxidase (flavin containing) domain 2	419571	XM_417719	ENSGALT00000001232.1
8	GgaAffx.8019.1.S1_at	ATP9B	ATPase, class II, type 9B	420817	NM_001030996	ENSGALT00000020658.1
8	Gga.8310.2.S1_a_at	C1orf9	chromosome 1 open reading frame 9	424385	XM_422229	BU378164
8	GgaAffx.20888.1.S1_at	CBLB	Cas-Br-M (murine) ecotropic retroviral transforming sequence b	418406	XM_416621	CR523727.1
8	GgaAffx.243.1.S1_at	DHDDS	dehydrodolichyl diphosphate synthase	419543	XM_417694	ENSGALT00000000525.1
8	Gga.1337.2.S1_a_at	LOC395787	smooth muscle protein phosphatase type 1-binding subunit	395787	NM_204945	BX929650.1
8	GgaAffx.4990.1.S1_at	PIAS1	protein inhibitor of activated STAT, 1	427514	NM_001031456	ENSGALT00000012942.1
8	GgaAffx.24835.2.S1_s_at	RNF19A	ring finger protein 19A	420251	XM_418362	ENSGALT00000025843.1
8	GgaAffx.4864.1.S1_at	SHQ1	SHQ1 homolog (S. cerevisiae)	416096	XM_414429	ENSGALT00000012646.1
8	GgaAffx.11257.1.S1_at	THUMPD2	THUMP domain containing 2	421310 /// 770054	XM_001233368 /// XM_419375	ENSGALT00000014845.1
8	GgaAffx.24799.1.S1_s_at	URB1	URB1 ribosome biogenesis 1 homolog (S. cerevisiae)	427975	XM_425545	ENSGALT00000025608.1
8	Gga.12200.1.S1_at	VPS13D	vacuolar protein sorting 13 homolog D (S. cerevisiae)	419481	XM_417637	BX932106.1
