# Supplementary material for: Stimulus-Dependent Inhibitor of Apoptosis Protein Expression Prolongs the Duration of B Cell Signalling
Source: Sci Rep. 2016 Jun 9;6:27706. doi: 10.1038/srep27706 (PMC4899755; doi:10.1038/srep27706)
Supplement: Supplementary Dataset 2 [file srep27706-s3.xls]

## Sheet: Sheet1
Gene Ontology
Ontology	Depth	Name	ID	FDR	Symbol
BP	2	biological regulation	GO:0065007	0.00568111	ASB9, BCL2A1, BIRC2, BLNK, BTG1, CLK2, DUSP4, EGR1, EIF2C3, ELL, GNAI1, HHEX, HMOX1, MARCKSL1, MITF, MYD88, NFKB1, NFKBIA, PIK3AP1, PPARG, PSEN1, RAB9A, RASGEF1A, REL, RGS2, SIK1, SOCS3, SPRY2, USP47
BP	2	cellular process	GO:0009987	0.0210066	AMD1, ASB9, ATP1B1, B3GNT2, BIRC2, BLNK, CARS, CLK2, DUSP4, EGR1, EIF2C3, ELL, GNAI1, HHEX, HMGCS1, HMOX1, LOC395787, MITF, MYD88, NCDN, NFKB1, NFKBIA, ODC1, PGS1, PIK3AP1, PPARG, PSEN1, RAB9A, RASGEF1A, RBM38, REL, RGS2, SIK1, SOCS3, USP47
BP	2	immune system process	GO:0002376	0.00697743	BLNK, EGR1, IL8, MITF, MYD88, NFKB1, NFKBIA, PPARG, PSEN1
BP	2	metabolic process	GO:0008152	0.0140647	AMD1, ASB9, ATP1B1, B3GNT2, CARS, CLK2, DUSP4, EIF2C3, ELL, GNAI1, HHEX, HMGCS1, HMOX1, LOC395787, MYD88, NFKB1, NFKBIA, ODC1, PGS1, PPARG, PSEN1, RBM38, REL, SIK1, SOCS3, USP47
BP	2	response to stimulus	GO:0050896	0.00989229	ASB9, B3GNT2, BLNK, CLK2, EGR1, GNAI1, HMOX1, IL8, MITF, MYD88, NFKB1, NFKBIA, PIK3AP1, PPARG, PSEN1, RAB9A, RASGEF1A, SIK1, SOCS3, USP47
BP	2	signaling	GO:0023052	0.0109514	ASB9, BLNK, EGR1, GNAI1, MITF, MYD88, NFKB1, NFKBIA, PIK3AP1, PSEN1, RAB9A, RASGEF1A, SIK1, SOCS3
BP	3	activation of immune response	GO:0002253	0.00773202	MYD88, NFKB1, NFKBIA, PSEN1
BP	3	cell communication	GO:0007154	0.0134215	ASB9, BLNK, EGR1, GNAI1, MITF, MYD88, NFKB1, NFKBIA, PIK3AP1, PSEN1, RAB9A, RASGEF1A, SIK1, SOCS3
BP	3	cellular metabolic process	GO:0044237	0.00773202	AMD1, ASB9, ATP1B1, B3GNT2, CARS, CLK2, DUSP4, EIF2C3, ELL, GNAI1, HHEX, HMGCS1, HMOX1, LOC395787, MYD88, NFKB1, NFKBIA, ODC1, PGS1, PPARG, PSEN1, RBM38, REL, SIK1, SOCS3, USP47
BP	3	cellular response to stimulus	GO:0051716	0.00773202	ASB9, BLNK, EGR1, GNAI1, HMOX1, MITF, MYD88, NFKB1, NFKBIA, PIK3AP1, PPARG, PSEN1, RAB9A, RASGEF1A, SIK1, SOCS3, USP47
BP	3	primary metabolic process	GO:0044238	0.0350594	ASB9, ATP1B1, B3GNT2, CARS, CLK2, DUSP4, EIF2C3, ELL, GNAI1, HHEX, HMGCS1, LOC395787, MYD88, NFKB1, NFKBIA, ODC1, PGS1, PSEN1, RBM38, REL, SIK1, SOCS3, USP47
BP	3	regulation of biological process	GO:0050789	0.00457869	ASB9, BCL2A1, BIRC2, BLNK, BTG1, CLK2, DUSP4, EGR1, EIF2C3, ELL, GNAI1, HHEX, HMOX1, MARCKSL1, MITF, MYD88, NFKB1, NFKBIA, PIK3AP1, PPARG, PSEN1, RAB9A, RASGEF1A, REL, RGS2, SIK1, SOCS3, SPRY2, USP47
BP	3	regulation of molecular function	GO:0065009	0.00773202	DUSP4, ELL, MYD88, NFKB1, NFKBIA, PIK3AP1, PPARG, PSEN1, RGS2, USP47
BP	3	signal transduction	GO:0007165	0.00754843	ASB9, BLNK, EGR1, GNAI1, MITF, MYD88, NFKB1, NFKBIA, PIK3AP1, PSEN1, RAB9A, RASGEF1A, SIK1, SOCS3
BP	4	activation of innate immune response	GO:0002218	0.0173109	MYD88, NFKB1, NFKBIA
BP	4	cellular catabolic process	GO:0044248	0.0287402	EIF2C3, GNAI1, HMOX1, PSEN1, REL, USP47
BP	4	cellular macromolecule metabolic process	GO:0044260	0.0331232	ASB9, B3GNT2, CARS, CLK2, DUSP4, EIF2C3, ELL, HHEX, LOC395787, MYD88, NFKB1, NFKBIA, PPARG, PSEN1, RBM38, REL, SIK1, SOCS3, USP47
BP	4	immune response-activating signal transduction	GO:0002757	0.00750054	MYD88, NFKB1, NFKBIA, PSEN1
BP	4	immune response-regulating signaling pathway	GO:0002764	0.00750054	MYD88, NFKB1, NFKBIA, PSEN1
BP	4	intracellular signal transduction	GO:0035556	0.00295276	ASB9, BLNK, NFKB1, NFKBIA, PIK3AP1, PSEN1, RAB9A, RASGEF1A, SIK1, SOCS3
BP	4	macromolecule modification	GO:0043412	0.00791921	ASB9, B3GNT2, CLK2, DUSP4, MYD88, NFKB1, NFKBIA, PSEN1, SIK1, SOCS3, USP47
BP	4	negative regulation of biological process	GO:0048519	0.00625834	BIRC2, BTG1, CLK2, DUSP4, EGR1, EIF2C3, GNAI1, HHEX, HMOX1, MITF, PPARG, PSEN1, RGS2, SOCS3, USP47
BP	4	negative regulation of molecular function	GO:0044092	0.00963991	DUSP4, ELL, PSEN1, RGS2, USP47
BP	4	phosphorus metabolic process	GO:0006793	0.00888807	CLK2, DUSP4, MYD88, NFKB1, NFKBIA, PSEN1, SIK1
BP	4	positive regulation of biological process	GO:0048518	0.013961	ASB9, BTG1, EGR1, HMOX1, MARCKSL1, MITF, MYD88, NFKB1, NFKBIA, PPARG, PSEN1, RAB9A, RGS2, USP47
BP	4	positive regulation of molecular function	GO:0044093	0.043762	MYD88, NFKB1, NFKBIA, PPARG, PSEN1, RGS2
BP	4	programmed cell death	GO:0012501	0.0427659	BIRC2, PPARG, PSEN1, REL, USP47
BP	4	protein metabolic process	GO:0019538	0.0355587	ASB9, B3GNT2, CARS, CLK2, DUSP4, MYD88, NFKB1, NFKBIA, PSEN1, SIK1, SOCS3, USP47
BP	4	regulation of catalytic activity	GO:0050790	0.00457869	DUSP4, ELL, MYD88, NFKB1, NFKBIA, PIK3AP1, PPARG, PSEN1, RGS2, USP47
BP	4	regulation of cellular process	GO:0050794	0.00295276	ASB9, BCL2A1, BIRC2, BLNK, BTG1, CLK2, DUSP4, EGR1, EIF2C3, ELL, GNAI1, HHEX, HMOX1, MARCKSL1, MITF, MYD88, NFKB1, NFKBIA, PIK3AP1, PPARG, PSEN1, RAB9A, RASGEF1A, REL, RGS2, SIK1, SOCS3, SPRY2, USP47
BP	4	regulation of immune system process	GO:0002682	0.0135071	MITF, MYD88, NFKB1, NFKBIA, PPARG, PSEN1
BP	4	regulation of metabolic process	GO:0019222	0.017165	ASB9, CLK2, DUSP4, EGR1, EIF2C3, ELL, HHEX, MITF, MYD88, NFKB1, NFKBIA, PIK3AP1, PPARG, PSEN1, REL, RGS2, USP47
BP	4	regulation of response to stimulus	GO:0048583	0.00489414	DUSP4, EGR1, HMOX1, MYD88, NFKB1, NFKBIA, PPARG, PSEN1, RASGEF1A, RGS2, SIK1, SOCS3, SPRY2
BP	4	regulation of signaling	GO:0023051	0.00183668	DUSP4, EGR1, GNAI1, HMOX1, MYD88, NFKB1, NFKBIA, PPARG, PSEN1, RASGEF1A, RGS2, SIK1, SOCS3, SPRY2
BP	4	response to hormone stimulus	GO:0009725	0.0457877	EGR1, PIK3AP1, PPARG
BP	5	apoptotic process	GO:0006915	0.0416982	BIRC2, PPARG, PSEN1, REL, USP47
BP	5	cellular protein metabolic process	GO:0044267	0.0141869	ASB9, B3GNT2, CARS, CLK2, DUSP4, MYD88, NFKB1, NFKBIA, PSEN1, SIK1, SOCS3, USP47
BP	5	cellular response to inorganic substance	GO:0071241	0.017165	HMOX1, PPARG
BP	5	fat cell differentiation	GO:0045444	0.035154	PPARG, RGS2
BP	5	hemopoiesis	GO:0030097	0.0433567	EGR1, MITF, PPARG, PSEN1
BP	5	innate immune response-activating signal transduction	GO:0002758	0.0133852	MYD88, NFKB1, NFKBIA
BP	5	leukocyte differentiation	GO:0002521	0.0134215	EGR1, MITF, PPARG, PSEN1
BP	5	myeloid cell differentiation	GO:0030099	0.0350594	MITF, PPARG, PSEN1
BP	5	negative regulation of catalytic activity	GO:0043086	0.0072537	DUSP4, ELL, PSEN1, RGS2, USP47
BP	5	negative regulation of cellular process	GO:0048523	0.00457869	BIRC2, BTG1, CLK2, DUSP4, EGR1, EIF2C3, GNAI1, HHEX, HMOX1, MITF, PPARG, PSEN1, RGS2, SOCS3, USP47
BP	5	negative regulation of metabolic process	GO:0009892	0.00773202	CLK2, DUSP4, EGR1, EIF2C3, HHEX, PPARG, PSEN1, RGS2, USP47
BP	5	negative regulation of response to stimulus	GO:0048585	0.0187396	DUSP4, EGR1, PPARG, PSEN1, RGS2, SOCS3
BP	5	negative regulation of signaling	GO:0023057	0.00715211	DUSP4, EGR1, GNAI1, PPARG, PSEN1, RGS2, SOCS3
BP	5	NIK/NF-kappaB cascade	GO:0038061	0.0287402	NFKB1, NFKBIA
BP	5	organic acid transport	GO:0015849	0.00750054	PPARG, PSEN1, SLC38A2
BP	5	phosphate-containing compound metabolic process	GO:0006796	0.00888807	CLK2, DUSP4, MYD88, NFKB1, NFKBIA, PSEN1, SIK1
BP	5	positive regulation of catalytic activity	GO:0043085	0.0173109	MYD88, NFKB1, NFKBIA, PPARG, PSEN1, RGS2
BP	5	positive regulation of cellular process	GO:0048522	0.0398419	BTG1, EGR1, HMOX1, MARCKSL1, MITF, MYD88, NFKB1, NFKBIA, PPARG, PSEN1, RAB9A, USP47
BP	5	positive regulation of immune system process	GO:0002684	0.0416982	MYD88, NFKB1, NFKBIA, PSEN1
BP	5	protein modification process	GO:0036211	0.00750054	ASB9, B3GNT2, CLK2, DUSP4, MYD88, NFKB1, NFKBIA, PSEN1, SIK1, SOCS3, USP47
BP	5	regulation of cell communication	GO:0010646	0.0218186	DUSP4, EGR1, GNAI1, HMOX1, PPARG, PSEN1, RGS2, SOCS3
BP	5	regulation of cell death	GO:0010941	0.0106368	BCL2A1, BIRC2, BTG1, HMOX1, MITF, PPARG, PSEN1, USP47
BP	5	regulation of cellular metabolic process	GO:0031323	0.0168981	CLK2, DUSP4, EGR1, EIF2C3, ELL, HHEX, MITF, MYD88, NFKB1, NFKBIA, PIK3AP1, PPARG, PSEN1, REL, RGS2, USP47
BP	5	regulation of immune response	GO:0050776	0.00750054	MYD88, NFKB1, NFKBIA, PPARG, PSEN1
BP	5	regulation of primary metabolic process	GO:0080090	0.0295963	ASB9, CLK2, DUSP4, EGR1, EIF2C3, HHEX, MITF, MYD88, NFKB1, NFKBIA, PPARG, PSEN1, REL, RGS2, USP47
BP	5	regulation of signal transduction	GO:0009966	0.00218212	DUSP4, EGR1, HMOX1, MYD88, NFKB1, NFKBIA, PPARG, PSEN1, RASGEF1A, RGS2, SIK1, SOCS3, SPRY2
BP	5	regulation of transferase activity	GO:0051338	0.00543814	DUSP4, MYD88, NFKB1, NFKBIA, PIK3AP1, PSEN1, RGS2
BP	5	response to peptide hormone stimulus	GO:0043434	0.0106368	EGR1, PIK3AP1, PPARG
BP	6	activation of MAPK activity involved in innate immune response	GO:0035419	0.00773202	MYD88, NFKB1, NFKBIA
BP	6	activation of NF-kappaB-inducing kinase activity	GO:0007250	0.0287402	NFKB1, NFKBIA
BP	6	brown fat cell differentiation	GO:0050873	0.017165	PPARG, RGS2
BP	6	carboxylic acid transport	GO:0046942	0.00750054	PPARG, PSEN1, SLC38A2
BP	6	cellular protein modification process	GO:0006464	0.00750054	ASB9, B3GNT2, CLK2, DUSP4, MYD88, NFKB1, NFKBIA, PSEN1, SIK1, SOCS3, USP47
BP	6	cellular response to metal ion	GO:0071248	0.017165	HMOX1, PPARG
BP	6	myeloid leukocyte differentiation	GO:0002573	0.00979594	MITF, PPARG, PSEN1
BP	6	negative regulation of biosynthetic process	GO:0009890	0.0115709	CLK2, EGR1, EIF2C3, HHEX, PPARG, PSEN1, USP47
BP	6	negative regulation of cell communication	GO:0010648	0.00715211	DUSP4, EGR1, GNAI1, PPARG, PSEN1, RGS2, SOCS3
BP	6	negative regulation of cell death	GO:0060548	0.0451674	BIRC2, HMOX1, MITF, PSEN1, USP47
BP	6	negative regulation of cellular metabolic process	GO:0031324	0.00697743	CLK2, DUSP4, EGR1, EIF2C3, HHEX, PPARG, PSEN1, RGS2, USP47
BP	6	negative regulation of hydrolase activity	GO:0051346	0.0292884	ELL, RGS2, USP47
BP	6	negative regulation of macromolecule metabolic process	GO:0010605	0.0134215	DUSP4, EGR1, EIF2C3, HHEX, PPARG, PSEN1, RGS2, USP47
BP	6	negative regulation of signal transduction	GO:0009968	0.0115709	DUSP4, EGR1, PPARG, PSEN1, RGS2, SOCS3
BP	6	negative regulation of transferase activity	GO:0051348	0.0106368	DUSP4, PSEN1, RGS2
BP	6	pattern recognition receptor signaling pathway	GO:0002221	0.0133852	MYD88, NFKB1, NFKBIA
BP	6	phosphorylation	GO:0016310	0.0122484	CLK2, MYD88, NFKB1, NFKBIA, PSEN1, SIK1
BP	6	positive regulation of defense response	GO:0031349	0.0406168	MYD88, NFKB1, NFKBIA
BP	6	positive regulation of immune response	GO:0050778	0.0122484	MYD88, NFKB1, NFKBIA, PSEN1
BP	6	positive regulation of transferase activity	GO:0051347	0.0472089	MYD88, NFKB1, NFKBIA, PSEN1
BP	6	regulation of cellular protein metabolic process	GO:0032268	0.0150438	DUSP4, EGR1, EIF2C3, MYD88, NFKB1, NFKBIA, PSEN1, RGS2
BP	6	regulation of defense response	GO:0031347	0.017165	MYD88, NFKB1, NFKBIA, PPARG
BP	6	regulation of innate immune response	GO:0045088	0.00750054	MYD88, NFKB1, NFKBIA, PPARG
BP	6	regulation of kinase activity	GO:0043549	0.00543814	DUSP4, MYD88, NFKB1, NFKBIA, PIK3AP1, PSEN1, RGS2
BP	6	regulation of MAP kinase activity	GO:0043405	0.00183668	DUSP4, MYD88, NFKB1, NFKBIA, PSEN1, RGS2
BP	6	regulation of NIK/NF-kappaB cascade	GO:1901222	0.0287402	NFKB1, NFKBIA
BP	6	regulation of phosphorus metabolic process	GO:0051174	0.00750054	DUSP4, ELL, MYD88, NFKB1, NFKBIA, PIK3AP1, PSEN1, RGS2
BP	6	regulation of programmed cell death	GO:0043067	0.0101475	BCL2A1, BIRC2, BTG1, HMOX1, MITF, PPARG, PSEN1, USP47
BP	6	regulation of protein metabolic process	GO:0051246	0.0109236	ASB9, DUSP4, EGR1, EIF2C3, MYD88, NFKB1, NFKBIA, PSEN1, RGS2
BP	6	regulation of synaptic transmission	GO:0050804	0.0479748	GNAI1, PSEN1
BP	6	response to insulin stimulus	GO:0032868	0.00750054	EGR1, PIK3AP1, PPARG
BP	7	amino acid transport	GO:0006865	0.017165	PSEN1, SLC38A2
BP	7	cellular response to insulin stimulus	GO:0032869	0.0287402	PIK3AP1, PPARG
BP	7	negative regulation of cellular biosynthetic process	GO:0031327	0.0115709	CLK2, EGR1, EIF2C3, HHEX, PPARG, PSEN1, USP47
BP	7	negative regulation of cellular protein metabolic process	GO:0032269	0.017165	DUSP4, EIF2C3, PSEN1, RGS2
BP	7	negative regulation of gene expression	GO:0010629	0.0294092	EGR1, EIF2C3, HHEX, PPARG, PSEN1, USP47
BP	7	negative regulation of kinase activity	GO:0033673	0.0106368	DUSP4, PSEN1, RGS2
BP	7	negative regulation of macromolecule biosynthetic process	GO:0010558	0.0274907	EGR1, EIF2C3, HHEX, PPARG, PSEN1, USP47
BP	7	negative regulation of MAP kinase activity	GO:0043407	0.035154	DUSP4, RGS2
BP	7	negative regulation of phosphorus metabolic process	GO:0010563	0.0193634	DUSP4, PSEN1, RGS2
BP	7	negative regulation of programmed cell death	GO:0043069	0.0404479	BIRC2, HMOX1, MITF, PSEN1, USP47
BP	7	negative regulation of protein metabolic process	GO:0051248	0.0233514	DUSP4, EIF2C3, PSEN1, RGS2
BP	7	polyamine biosynthetic process	GO:0006596	0.00961482	AMD1, ODC1
BP	7	polyamine metabolic process	GO:0006595	0.0133493	AMD1, ODC1
BP	7	positive regulation of innate immune response	GO:0045089	0.0218186	MYD88, NFKB1, NFKBIA
BP	7	positive regulation of kinase activity	GO:0033674	0.0451674	MYD88, NFKB1, NFKBIA, PSEN1
BP	7	positive regulation of MAP kinase activity	GO:0043406	0.00830789	MYD88, NFKB1, NFKBIA, PSEN1
BP	7	positive regulation of protein catabolic process	GO:0045732	0.0479748	ASB9, PSEN1
BP	7	protein phosphorylation	GO:0006468	0.00989229	CLK2, MYD88, NFKB1, NFKBIA, PSEN1, SIK1
BP	7	regulation of apoptotic process	GO:0042981	0.00979594	BCL2A1, BIRC2, BTG1, HMOX1, MITF, PPARG, PSEN1, USP47
BP	7	regulation of phosphate metabolic process	GO:0019220	0.00750054	DUSP4, ELL, MYD88, NFKB1, NFKBIA, PIK3AP1, PSEN1, RGS2
BP	7	regulation of protein kinase activity	GO:0045859	0.00888807	DUSP4, MYD88, NFKB1, NFKBIA, PSEN1, RGS2
BP	7	regulation of protein modification process	GO:0031399	0.0173467	DUSP4, EGR1, MYD88, NFKB1, NFKBIA, PSEN1, RGS2
BP	7	toll-like receptor signaling pathway	GO:0002224	0.0133852	MYD88, NFKB1, NFKBIA
BP	8	activation of MAPK activity	GO:0000187	0.0242122	MYD88, NFKB1, NFKBIA
BP	8	MyD88-dependent toll-like receptor signaling pathway	GO:0002755	0.00979594	MYD88, NFKB1, NFKBIA
BP	8	negative regulation of apoptotic process	GO:0043066	0.0391604	BIRC2, HMOX1, MITF, PSEN1, USP47
BP	8	negative regulation of cellular macromolecule biosynthetic process	GO:2000113	0.0233514	EGR1, EIF2C3, HHEX, PPARG, PSEN1, USP47
BP	8	negative regulation of phosphate metabolic process	GO:0045936	0.0193634	DUSP4, PSEN1, RGS2
BP	8	negative regulation of protein kinase activity	GO:0006469	0.0106368	DUSP4, PSEN1, RGS2
BP	8	negative regulation of protein modification process	GO:0031400	0.0377996	DUSP4, PSEN1, RGS2
BP	8	positive regulation of protein kinase activity	GO:0045860	0.0433567	MYD88, NFKB1, NFKBIA, PSEN1
BP	8	regulation of phosphorylation	GO:0042325	0.0122484	DUSP4, MYD88, NFKB1, NFKBIA, PIK3AP1, PSEN1, RGS2
BP	8	regulation of protein phosphorylation	GO:0001932	0.0314688	DUSP4, MYD88, NFKB1, NFKBIA, PSEN1, RGS2
BP	8	regulation of protein serine/threonine kinase activity	GO:0071900	0.00457869	DUSP4, MYD88, NFKB1, NFKBIA, PSEN1, RGS2
BP	8	toll-like receptor 15 signaling pathway	GO:0035681	0.00885231	MYD88, NFKB1, NFKBIA
BP	8	toll-like receptor 2 signaling pathway	GO:0034134	0.00885231	MYD88, NFKB1, NFKBIA
BP	8	toll-like receptor 21 signaling pathway	GO:0035682	0.00773202	MYD88, NFKB1, NFKBIA
BP	8	toll-like receptor 4 signaling pathway	GO:0034142	0.00885231	MYD88, NFKB1, NFKBIA
BP	8	toll-like receptor 5 signaling pathway	GO:0034146	0.00885231	MYD88, NFKB1, NFKBIA
BP	8	toll-like receptor 7 signaling pathway	GO:0034154	0.00773202	MYD88, NFKB1, NFKBIA
BP	9	activation of protein kinase activity	GO:0032147	0.0134215	MYD88, NFKB1, NFKBIA, PSEN1
BP	9	negative regulation of phosphorylation	GO:0042326	0.0173109	DUSP4, PSEN1, RGS2
BP	9	negative regulation of protein phosphorylation	GO:0001933	0.0173109	DUSP4, PSEN1, RGS2
BP	9	negative regulation of protein serine/threonine kinase activity	GO:0071901	0.0416982	DUSP4, RGS2
BP	9	positive regulation of protein serine/threonine kinase activity	GO:0071902	0.0134215	MYD88, NFKB1, NFKBIA, PSEN1
CC	2	cell part	GO:0044464	0.0321382	ASB9, B3GNT2, BIRC2, BLNK, BTG1, CARS, CLK2, DDX6, DUSP4, EGR1, EIF2C3, ELL, GNAI1, HHEX, HMGCS1, HMOX1, LFNG, LIMK1, MARCKS, MARCKSL1, MYD88, NCDN, NFKB1, NFKBIA, OPTN, PGS1, PIK3AP1, PIK3R5, PPARG, PPP3CB, PSEN1, RAB9A, RASGEF1A, RBM38, REL, RGS2, SIK1, SLC38A2, SOCS3, SPRY2, USP47, WDR1
CC	2	cell	GO:0005623	0.0321382	ASB9, B3GNT2, BIRC2, BLNK, BTG1, CARS, CLK2, DDX6, DUSP4, EGR1, EIF2C3, ELL, GNAI1, HHEX, HMGCS1, HMOX1, LFNG, LIMK1, MARCKS, MARCKSL1, MYD88, NCDN, NFKB1, NFKBIA, OPTN, PGS1, PIK3AP1, PIK3R5, PPARG, PPP3CB, PSEN1, RAB9A, RASGEF1A, RBM38, REL, RGS2, SIK1, SLC38A2, SOCS3, SPRY2, USP47, WDR1
CC	3	cell body	GO:0044297	0.0408879	NCDN, PPP3CB, PSEN1
CC	3	intracellular part	GO:0044424	0.0409753	B3GNT2, BIRC2, BLNK, BTG1, CARS, CLK2, DDX6, DUSP4, EGR1, EIF2C3, ELL, GNAI1, HHEX, HMGCS1, HMOX1, LFNG, LIMK1, MARCKS, MYD88, NCDN, NFKB1, NFKBIA, OPTN, PGS1, PIK3AP1, PIK3R5, PPARG, PSEN1, RAB9A, RBM38, REL, RGS2, SIK1, SPRY2, USP47, WDR1
CC	3	intracellular	GO:0005622	0.0321382	ASB9, B3GNT2, BIRC2, BLNK, BTG1, CARS, CLK2, DDX6, DUSP4, EGR1, EIF2C3, ELL, GNAI1, HHEX, HMGCS1, HMOX1, LFNG, LIMK1, MARCKS, MYD88, NCDN, NFKB1, NFKBIA, OPTN, PGS1, PIK3AP1, PIK3R5, PPARG, PSEN1, RAB9A, RASGEF1A, RBM38, REL, RGS2, SIK1, SOCS3, SPRY2, USP47, WDR1
CC	4	cytoplasm	GO:0005737	0.00663552	B3GNT2, BIRC2, BLNK, BTG1, CARS, DDX6, EGR1, EIF2C3, GNAI1, HMGCS1, HMOX1, LFNG, LIMK1, MARCKS, MYD88, NCDN, NFKB1, NFKBIA, OPTN, PGS1, PIK3AP1, PIK3R5, PPARG, PSEN1, RAB9A, RBM38, REL, RGS2, SIK1, SPRY2, USP47, WDR1
CC	4	neuronal cell body	GO:0043025	0.0408879	NCDN, PPP3CB, PSEN1

## Sheet: Sheet2
2	immune system process	GO:0002376	0.00697743	0.195172	0.383484	0.189072	BLNK, EGR1, IL8, MITF, MYD88, NFKB1, NFKBIA, PPARG, PSEN1	IRF4, LCP1
3	activation of immune response	GO:0002253	0.00773202	NA	NA	0.259254	MYD88, NFKB1, NFKBIA, PSEN1	-
4	immune response-activating signal transduction	GO:0002757	0.00750054	NA	NA	0.242416	MYD88, NFKB1, NFKBIA, PSEN1	-
4	immune response-regulating signaling pathway	GO:0002764	0.00750054	NA	NA	0.242416	MYD88, NFKB1, NFKBIA, PSEN1	-
4	regulation of immune system process	GO:0002682	0.0135071	0.355463	0.0968323	0.203327	MITF, MYD88, NFKB1, NFKBIA, PPARG, PSEN1	IRF4
5	leukocyte differentiation	GO:0002521	0.0134215	0.222035	NA	0.322231	EGR1, MITF, PPARG, PSEN1	IRF4
5	positive regulation of immune system process	GO:0002684	0.0416982	NA	0.0588505	0.270654	MYD88, NFKB1, NFKBIA, PSEN1	-
5	regulation of immune response	GO:0050776	0.00750054	NA	0.216604	0.221222	MYD88, NFKB1, NFKBIA, PPARG, PSEN1	-
5	regulation of signal transduction	GO:0009966	0.00218212	0.135572	0.229998	0.151163	DUSP4, EGR1, HMOX1, MYD88, NFKB1, NFKBIA, PPARG, PSEN1, RASGEF1A, RGS2, SIK1, SOCS3, SPRY2	HSPA5, IRF4, WNT9A

## Sheet: Sheet3
Biological Process (BP		Gene Ontology
		Name	ID	FDR	Symbol
		biological regulation	GO:0065007	0.00568111	ASB9, BCL2A1, BIRC2, BLNK, BTG1, CLK2, DUSP4, EGR1, EIF2C3, ELL, GNAI1, HHEX, HMOX1, MARCKSL1, MITF, MYD88, NFKB1, NFKBIA, PIK3AP1, PPARG, PSEN1, RAB9A, RASGEF1A, REL, RGS2, SIK1, SOCS3, SPRY2, USP47
		cellular process	GO:0009987	0.0210066	AMD1, ASB9, ATP1B1, B3GNT2, BIRC2, BLNK, CARS, CLK2, DUSP4, EGR1, EIF2C3, ELL, GNAI1, HHEX, HMGCS1, HMOX1, LOC395787, MITF, MYD88, NCDN, NFKB1, NFKBIA, ODC1, PGS1, PIK3AP1, PPARG, PSEN1, RAB9A, RASGEF1A, RBM38, REL, RGS2, SIK1, SOCS3, USP47
		immune system process	GO:0002376	0.00697743	BLNK, EGR1, IL8, MITF, MYD88, NFKB1, NFKBIA, PPARG, PSEN1
		metabolic process	GO:0008152	0.0140647	AMD1, ASB9, ATP1B1, B3GNT2, CARS, CLK2, DUSP4, EIF2C3, ELL, GNAI1, HHEX, HMGCS1, HMOX1, LOC395787, MYD88, NFKB1, NFKBIA, ODC1, PGS1, PPARG, PSEN1, RBM38, REL, SIK1, SOCS3, USP47
		response to stimulus	GO:0050896	0.00989229	ASB9, B3GNT2, BLNK, CLK2, EGR1, GNAI1, HMOX1, IL8, MITF, MYD88, NFKB1, NFKBIA, PIK3AP1, PPARG, PSEN1, RAB9A, RASGEF1A, SIK1, SOCS3, USP47
		signaling	GO:0023052	0.0109514	ASB9, BLNK, EGR1, GNAI1, MITF, MYD88, NFKB1, NFKBIA, PIK3AP1, PSEN1, RAB9A, RASGEF1A, SIK1, SOCS3
		activation of immune response	GO:0002253	0.00773202	MYD88, NFKB1, NFKBIA, PSEN1
		cell communication	GO:0007154	0.0134215	ASB9, BLNK, EGR1, GNAI1, MITF, MYD88, NFKB1, NFKBIA, PIK3AP1, PSEN1, RAB9A, RASGEF1A, SIK1, SOCS3
		cellular metabolic process	GO:0044237	0.00773202	AMD1, ASB9, ATP1B1, B3GNT2, CARS, CLK2, DUSP4, EIF2C3, ELL, GNAI1, HHEX, HMGCS1, HMOX1, LOC395787, MYD88, NFKB1, NFKBIA, ODC1, PGS1, PPARG, PSEN1, RBM38, REL, SIK1, SOCS3, USP47
		cellular response to stimulus	GO:0051716	0.00773202	ASB9, BLNK, EGR1, GNAI1, HMOX1, MITF, MYD88, NFKB1, NFKBIA, PIK3AP1, PPARG, PSEN1, RAB9A, RASGEF1A, SIK1, SOCS3, USP47
		primary metabolic process	GO:0044238	0.0350594	ASB9, ATP1B1, B3GNT2, CARS, CLK2, DUSP4, EIF2C3, ELL, GNAI1, HHEX, HMGCS1, LOC395787, MYD88, NFKB1, NFKBIA, ODC1, PGS1, PSEN1, RBM38, REL, SIK1, SOCS3, USP47
		regulation of biological process	GO:0050789	0.00457869	ASB9, BCL2A1, BIRC2, BLNK, BTG1, CLK2, DUSP4, EGR1, EIF2C3, ELL, GNAI1, HHEX, HMOX1, MARCKSL1, MITF, MYD88, NFKB1, NFKBIA, PIK3AP1, PPARG, PSEN1, RAB9A, RASGEF1A, REL, RGS2, SIK1, SOCS3, SPRY2, USP47
		regulation of molecular function	GO:0065009	0.00773202	DUSP4, ELL, MYD88, NFKB1, NFKBIA, PIK3AP1, PPARG, PSEN1, RGS2, USP47
		signal transduction	GO:0007165	0.00754843	ASB9, BLNK, EGR1, GNAI1, MITF, MYD88, NFKB1, NFKBIA, PIK3AP1, PSEN1, RAB9A, RASGEF1A, SIK1, SOCS3
		activation of innate immune response	GO:0002218	0.0173109	MYD88, NFKB1, NFKBIA
		immune system process	GO:0002376	0.00697743	BLNK, EGR1, IL8, MITF, MYD88, NFKB1, NFKBIA, PPARG, PSEN1
		signaling	GO:0023052	0.0109514	ASB9, BLNK, EGR1, GNAI1, MITF, MYD88, NFKB1, NFKBIA, PIK3AP1, PSEN1, RAB9A, RASGEF1A, SIK1, SOCS3
		activation of immune response	GO:0002253	0.00773202	MYD88, NFKB1, NFKBIA, PSEN1
		cellular response to stimulus	GO:0051716	0.00773202	ASB9, BLNK, EGR1, GNAI1, HMOX1, MITF, MYD88, NFKB1, NFKBIA, PIK3AP1, PPARG, PSEN1, RAB9A, RASGEF1A, SIK1, SOCS3, USP47
		signal transduction	GO:0007165	0.00754843	ASB9, BLNK, EGR1, GNAI1, MITF, MYD88, NFKB1, NFKBIA, PIK3AP1, PSEN1, RAB9A, RASGEF1A, SIK1, SOCS3
		immune response-activating signal transduction	GO:0002757	0.00750054	MYD88, NFKB1, NFKBIA, PSEN1
		immune response-regulating signaling pathway	GO:0002764	0.00750054	MYD88, NFKB1, NFKBIA, PSEN1
		intracellular signal transduction	GO:0035556	0.00295276	ASB9, BLNK, NFKB1, NFKBIA, PIK3AP1, PSEN1, RAB9A, RASGEF1A, SIK1, SOCS3
		regulation of immune system process	GO:0002682	0.0135071	MITF, MYD88, NFKB1, NFKBIA, PPARG, PSEN1
		regulation of signaling	GO:0023051	0.00183668	DUSP4, EGR1, GNAI1, HMOX1, MYD88, NFKB1, NFKBIA, PPARG, PSEN1, RASGEF1A, RGS2, SIK1, SOCS3, SPRY2
		activation of MAPK activity involved in innate immune response	GO:0035419	0.00773202	MYD88, NFKB1, NFKBIA
		activation of NF-kappaB-inducing kinase activity	GO:0007250	0.0287402	NFKB1, NFKBIA
		negative regulation of signal transduction	GO:0009968	0.0115709	DUSP4, EGR1, PPARG, PSEN1, RGS2, SOCS3
		regulation of MAP kinase activity	GO:0043405	0.00183668	DUSP4, MYD88, NFKB1, NFKBIA, PSEN1, RGS2
		regulation of NIK/NF-kappaB cascade	GO:1901222	0.0287402	NFKB1, NFKBIA
